# Supplementary material for: Acute Cutaneous Wounds Treated with Human Decellularised Dermis Show Enhanced Angiogenesis during Healing
Source: PLoS One. 2015 Jan 20;10(1):e0113209. doi: 10.1371/journal.pone.0113209 (PMC4300088; doi:10.1371/journal.pone.0113209)
Supplement: S1 Table — (XLS) [file pone.0113209.s001.xls]

## Sheet: All Data
Type	Time period	GeneName	Cellular Component	Cytoband	EnsemblID	EntrezGeneID	GenbankAccession	Gene Symbol	GeneName	GenomicCoordinates	Molecular Function	PrimaryAccession	Biological Process	RefSeqAccession	TIGRID	UniGeneID	Num. matches	t-Statistic	p-value	q-value	Difference	Fold change	R-statistic
Control	Day 21	3-hydroxyanthranilate 3,4-dioxygenase	cytoplasm, cytosol, mitochondrial membrane, soluble fraction	hs|2p21	ENST00000402698	23498	NM_012205	HAAO	3-hydroxyanthranilate 3,4-dioxygenase	chr2:42994768-42994630	3-hydroxyanthranilate 3;4-dioxygenase activity, electron carrier activity, ferrous iron binding, metal ion binding, oxidoreductase activity, oxygen binding	NM_012205	cellular nitrogen compound metabolic process, neuron homeostasis, pyridine nucleotide biosynthetic process, quinolinate biosynthetic process, response to cadmium ion, response to zinc ion, tryptophan catabolic process	NM_012205	THC2473661	Hs.368805	1	-6.20884	1.25187e-05	0.00136448	-2.17312	0.221731	-0.840648
Control	Day 28	3-hydroxyanthranilate 3,4-dioxygenase	cytoplasm, cytosol, mitochondrial membrane, soluble fraction	hs|2p21	ENST00000402698	23498	NM_012205	HAAO	3-hydroxyanthranilate 3,4-dioxygenase	chr2:42994768-42994630	3-hydroxyanthranilate 3;4-dioxygenase activity, electron carrier activity, ferrous iron binding, metal ion binding, oxidoreductase activity, oxygen binding	NM_012205	cellular nitrogen compound metabolic process, neuron homeostasis, pyridine nucleotide biosynthetic process, quinolinate biosynthetic process, response to cadmium ion, response to zinc ion, tryptophan catabolic process	NM_012205	THC2473661	Hs.368805	1	-6.17108	1.34317e-05	0.00676426	-1.60899	0.327827	-0.839139
NHSBT	Day 21	5-hydroxytryptamine (serotonin) receptor 2C	cytoplasm, integral to membrane, nucleus, plasma membrane	hs|Xq23	ENST00000276198	3358	NM_000868	HTR2C	5-hydroxytryptamine (serotonin) receptor 2C	chrX:114143855-114143914	1-(4-iodo-2;5-dimethoxyphenyl, G-protein coupled receptor activity, drug binding, phosphatidylinositol phospholipase C activity, receptor activity, serotonin binding, serotonin receptor activity, signal transducer activity	NM_000868	ERK1 and ERK2 cascade, cGMP biosynthetic process, feeding behavior, phosphatidylinositol biosynthetic process, release of sequestered calcium ion into cytosol, response to drug, serotonin receptor signaling pathway, synaptic transmission	NM_000868	THC2605569	Hs.149037	1	5.75856	2.93476e-05	0.00340372	2.37912	5.2022	0.821303
Control	Day 21	5-hydroxytryptamine (serotonin) receptor 3 family member D	integral to membrane, plasma membrane	hs|3q27.1	ENST00000428798	200909	NM_182537	HTR3D	5-hydroxytryptamine (serotonin) receptor 3 family member D	chr3:183756012-183756206	extracellular ligand-gated ion channel activity, ion channel activity, receptor activity, serotonin-activated cation-selective channel activity	NM_182537	ion transmembrane transport, transmembrane transport	NM_182537	NP1460190	Hs.448004	1	6.19575	1.28277e-05	0.0013754	2.44971	5.46305	0.840127
NHSBT	Day 21	5-hydroxytryptamine (serotonin) receptor 3 family member D	integral to membrane, plasma membrane	hs|3q27.1	ENST00000428798	200909	NM_182537	HTR3D	5-hydroxytryptamine (serotonin) receptor 3 family member D	chr3:183756012-183756206	extracellular ligand-gated ion channel activity, ion channel activity, receptor activity, serotonin-activated cation-selective channel activity	NM_182537	ion transmembrane transport, transmembrane transport	NM_182537	NP1460190	Hs.448004	1	5.76993	2.87132e-05	0.00339838	2.22493	4.67487	0.82183
NHSBT	Day 14	5'-nucleotidase, cytosolic II	cytoplasm, cytosol	hs|10q24.32	ENST00000369857	22978	NM_012229	NT5C2	5'-nucleotidase, cytosolic II	chr10:104848842-104848783	5'-nucleotidase activity, hydrolase activity, metal ion binding, nucleotide binding, protein binding	NM_012229	nucleobase; nucleoside and nucleotide metabolic process, nucleotide metabolic process, purine base metabolic process, purine nucleotide catabolic process	NM_012229	THC2509000	Hs.97439	1	5.45799	5.26106e-05	0.00552062	2.27041	4.8246	0.806583
NHSBT	Day 14	abhydrolase domain containing 12B	N/A	hs|14q22.1	ENST00000382029	145447	NM_001206673	ABHD12B	abhydrolase domain containing 12B	chr14:51347229-51347288	hydrolase activity	NM_001206673	N/A	NM_001206673	NP820221	Hs.271896	1	5.63042	3.75855e-05	0.00466113	2.12592	4.36481	0.815219
Control	Day 21	acetoacetyl-CoA synthetase pseudogene 1	N/A	hs|5q35.3	ENST00000503486	N/A	NR_024035	AACSP1	acetoacetyl-CoA synthetase pseudogene 1	chr5:178199586-178199527	N/A	NR_024035	N/A	NR_024035	THC2631045	Hs.382790	1	8.51834	2.43309e-07	0.000107231	2.69956	6.49604	0.905172
Integra	Day 14	acetoacetyl-CoA synthetase pseudogene 1	N/A	hs|5q35.3	ENST00000503486	N/A	NR_024035	AACSP1	acetoacetyl-CoA synthetase pseudogene 1	chr5:178199586-178199527	N/A	NR_024035	N/A	NR_024035	THC2631045	Hs.382790	1	7.4624	1.35099e-06	0.000384675	2.33232	5.03614	0.881368
Control	Day 14	acid phosphatase-like 2	extracellular region	hs|3q23	ENST00000393007	92370	NM_152282	ACPL2	acid phosphatase-like 2	chr3:141013068-141013127	acid phosphatase activity, hydrolase activity	NM_152282	N/A	NM_152282	NP167053	Hs.657887	1	6.3771	9.16992e-06	0.00224521	1.71925	3.29264	0.847143
Control	Day 28	acid phosphatase-like 2	extracellular region	hs|3q23	ENST00000393007	92370	NM_152282	ACPL2	acid phosphatase-like 2	chr3:141013068-141013127	acid phosphatase activity, hydrolase activity	NM_152282	N/A	NM_152282	NP167053	Hs.657887	1	4.65431	0.000264514	0.0327598	0.785128	1.72325	0.758403
NHSBT	Day 7	acid phosphatase-like 2	extracellular region	hs|3q23	ENST00000393007	92370	NM_152282	ACPL2	acid phosphatase-like 2	chr3:141013068-141013127	acid phosphatase activity, hydrolase activity	NM_152282	N/A	NM_152282	NP167053	Hs.657887	1	6.5389	6.8226e-06	0.00123057	1.92131	3.78768	0.853049
NHSBT	Day 14	acid phosphatase-like 2	extracellular region	hs|3q23	ENST00000393007	92370	NM_152282	ACPL2	acid phosphatase-like 2	chr3:141013068-141013127	acid phosphatase activity, hydrolase activity	NM_152282	N/A	NM_152282	NP167053	Hs.657887	1	6.26812	1.12133e-05	0.00232306	1.83975	3.57947	0.842979
Control	Day 28	actinin, alpha 1	Z disc, cortical actin cytoskeleton, cytoplasm, cytoskeleton, cytosol, extracellular region, fascia adherens, focal adhesion, nucleus, plasma membrane, platelet alpha granule lumen, pseudopodium, ruffle, stress fiber	hs|14q24.1	ENST00000438964	87	NM_001102	ACTN1	actinin, alpha 1	chr14:69343826-69341703	actin binding, actin filament binding, calcium ion binding, integrin binding, protein binding, protein domain specific binding, vinculin binding	NM_001102	actin filament bundle assembly, blood coagulation, cell junction assembly, focal adhesion assembly, negative regulation of cellular component movement, platelet activation, platelet degranulation, regulation of apoptosis	NM_001102	THC2518567	Hs.509765	1	-4.99548	0.000132065	0.0227669	-2.78706	0.144881	-0.780593
Control	Day 7	acyl-CoA synthetase short-chain family member 3	mitochondrion	hs|12q21.31	ENST00000548324	79611	NM_024560	ACSS3	acyl-CoA synthetase short-chain family member 3	chr12:81647397-81648642	ATP binding, acetate-CoA ligase activity, ligase activity, nucleotide binding	NM_024560	N/A	NM_024560	THC2471927	Hs.259559	1	-9.21017	8.52128e-08	6.64437e-05	-2.51666	0.174747	-0.917231
NHSBT	Day 7	acyl-CoA synthetase short-chain family member 3	mitochondrion	hs|12q21.31	ENST00000548324	79611	NM_024560	ACSS3	acyl-CoA synthetase short-chain family member 3	chr12:81647397-81648642	ATP binding, acetate-CoA ligase activity, ligase activity, nucleotide binding	NM_024560	N/A	NM_024560	THC2471927	Hs.259559	1	-7.77746	7.98077e-07	0.000297419	-2.08343	0.235954	-0.88928
Integra	Day 14	ADAM metallopeptidase domain 10	Golgi apparatus, Golgi-associated vesicle, cell surface, cytoplasm, endomembrane system, integral to membrane, nucleus, plasma membrane, postsynaptic density	hs|15q21.3	ENST00000260408	102	NM_001110	ADAM10	ADAM metallopeptidase domain 10	chr15:58889314-58889255	SH3 domain binding, endopeptidase activity, integrin binding, metal ion binding, metalloendopeptidase activity, metallopeptidase activity, peptidase activity, protein binding, protein homodimerization activity, protein kinase binding, receptor binding, zinc ion binding	NM_001110	Notch receptor processing, Notch signaling pathway, PMA-inducible membrane protein ectodomain proteolysis, cell-cell signaling, constitutive protein ectodomain proteolysis, epidermal growth factor receptor signaling pathway, in utero embryonic development, integrin-mediated signaling pathway, membrane protein ectodomain proteolysis, monocyte activation, negative regulation of cell adhesion, posit…	NM_001110	THC2610254	Hs.578508	1	8.40976	2.88347e-07	0.000140522	4.18747	18.2203	0.903054
Control	Day 7	ADAM metallopeptidase domain 29	integral to plasma membrane, membrane	hs|4q34.1	ENST00000514159	11086	NM_014269	ADAM29	ADAM metallopeptidase domain 29	chr4:175898508-175898567	metalloendopeptidase activity, metallopeptidase activity, zinc ion binding	NM_014269	proteolysis, spermatogenesis	NM_014269	THC2474149	Hs.126838	1	7.55665	1.1526e-06	0.000434601	1.08531	2.12183	0.883816
Control	Day 14	ADAM metallopeptidase domain 29	integral to plasma membrane, membrane	hs|4q34.1	ENST00000514159	11086	NM_014269	ADAM29	ADAM metallopeptidase domain 29	chr4:175898508-175898567	metalloendopeptidase activity, metallopeptidase activity, zinc ion binding	NM_014269	proteolysis, spermatogenesis	NM_014269	THC2474149	Hs.126838	1	6.34412	9.74389e-06	0.00235167	1.21107	2.3151	0.845899
Control	Day 21	ADAM metallopeptidase domain 29	integral to plasma membrane, membrane	hs|4q34.1	ENST00000514159	11086	NM_014269	ADAM29	ADAM metallopeptidase domain 29	chr4:175898508-175898567	metalloendopeptidase activity, metallopeptidase activity, zinc ion binding	NM_014269	proteolysis, spermatogenesis	NM_014269	THC2474149	Hs.126838	1	6.81052	4.18675e-06	0.000680201	1.12545	2.18169	0.862276
Control	Day 28	ADAM metallopeptidase domain 29	integral to plasma membrane, membrane	hs|4q34.1	ENST00000514159	11086	NM_014269	ADAM29	ADAM metallopeptidase domain 29	chr4:175898508-175898567	metalloendopeptidase activity, metallopeptidase activity, zinc ion binding	NM_014269	proteolysis, spermatogenesis	NM_014269	THC2474149	Hs.126838	1	5.03462	0.000122049	0.0219429	0.893422	1.85758	0.782966
Integra	Day 7	ADAM metallopeptidase domain 29	integral to plasma membrane, membrane	hs|4q34.1	ENST00000514159	11086	NM_014269	ADAM29	ADAM metallopeptidase domain 29	chr4:175898508-175898567	metalloendopeptidase activity, metallopeptidase activity, zinc ion binding	NM_014269	proteolysis, spermatogenesis	NM_014269	THC2474149	Hs.126838	1	7.85855	6.98414e-07	0.000257546	1.19849	2.29499	0.891196
Integra	Day 14	ADAM metallopeptidase domain 29	integral to plasma membrane, membrane	hs|4q34.1	ENST00000514159	11086	NM_014269	ADAM29	ADAM metallopeptidase domain 29	chr4:175898508-175898567	metalloendopeptidase activity, metallopeptidase activity, zinc ion binding	NM_014269	proteolysis, spermatogenesis	NM_014269	THC2474149	Hs.126838	1	7.33626	1.67408e-06	0.000423256	1.20738	2.30918	0.877976
Integra	Day 21	ADAM metallopeptidase domain 29	integral to plasma membrane, membrane	hs|4q34.1	ENST00000514159	11086	NM_014269	ADAM29	ADAM metallopeptidase domain 29	chr4:175898508-175898567	metalloendopeptidase activity, metallopeptidase activity, zinc ion binding	NM_014269	proteolysis, spermatogenesis	NM_014269	THC2474149	Hs.126838	1	6.42516	8.39576e-06	0.00105851	0.865635	1.82214	0.848931
NHSBT	Day 7	ADAM metallopeptidase domain 29	integral to plasma membrane, membrane	hs|4q34.1	ENST00000514159	11086	NM_014269	ADAM29	ADAM metallopeptidase domain 29	chr4:175898508-175898567	metalloendopeptidase activity, metallopeptidase activity, zinc ion binding	NM_014269	proteolysis, spermatogenesis	NM_014269	THC2474149	Hs.126838	1	7.37894	1.55654e-06	0.000469585	1.13301	2.19316	0.879139
NHSBT	Day 14	ADAM metallopeptidase domain 29	integral to plasma membrane, membrane	hs|4q34.1	ENST00000514159	11086	NM_014269	ADAM29	ADAM metallopeptidase domain 29	chr4:175898508-175898567	metalloendopeptidase activity, metallopeptidase activity, zinc ion binding	NM_014269	proteolysis, spermatogenesis	NM_014269	THC2474149	Hs.126838	1	7.05481	2.72192e-06	0.000964722	1.29254	2.44959	0.869902
NHSBT	Day 21	ADAM metallopeptidase domain 29	integral to plasma membrane, membrane	hs|4q34.1	ENST00000514159	11086	NM_014269	ADAM29	ADAM metallopeptidase domain 29	chr4:175898508-175898567	metalloendopeptidase activity, metallopeptidase activity, zinc ion binding	NM_014269	proteolysis, spermatogenesis	NM_014269	THC2474149	Hs.126838	1	8.19152	4.07428e-07	0.000237353	1.16315	2.23945	0.89859
Control	Day 7	ADAM metallopeptidase with thrombospondin type 1 motif, 20	extracellular region, extracellular space, proteinaceous extracellular matrix	hs|12q12	ENST00000389420	80070	NM_025003	ADAMTS20	ADAM metallopeptidase with thrombospondin type 1 motif, 20	chr12:43770066-43769920	metal ion binding, metalloendopeptidase activity, peptidase activity, zinc ion binding	NM_025003	extracellular matrix organization, negative regulation of apoptosis, positive regulation of melanocyte differentiation, positive regulation of signal transduction, proteolysis, regulation of developmental pigmentation	NM_025003	NP611115	Hs.287554	1	7.3051	1.7657e-06	0.000579942	2.07703	4.21937	0.877117
Control	Day 14	ADAM metallopeptidase with thrombospondin type 1 motif, 20	extracellular region, extracellular space, proteinaceous extracellular matrix	hs|12q12	ENST00000389420	80070	NM_025003	ADAMTS20	ADAM metallopeptidase with thrombospondin type 1 motif, 20	chr12:43770066-43769920	metal ion binding, metalloendopeptidase activity, peptidase activity, zinc ion binding	NM_025003	extracellular matrix organization, negative regulation of apoptosis, positive regulation of melanocyte differentiation, positive regulation of signal transduction, proteolysis, regulation of developmental pigmentation	NM_025003	NP611115	Hs.287554	1	6.0837	1.58195e-05	0.00305103	2.24865	4.75237	0.835571
Control	Day 21	ADAM metallopeptidase with thrombospondin type 1 motif, 20	extracellular region, extracellular space, proteinaceous extracellular matrix	hs|12q12	ENST00000389420	80070	NM_025003	ADAMTS20	ADAM metallopeptidase with thrombospondin type 1 motif, 20	chr12:43770066-43769920	metal ion binding, metalloendopeptidase activity, peptidase activity, zinc ion binding	NM_025003	extracellular matrix organization, negative regulation of apoptosis, positive regulation of melanocyte differentiation, positive regulation of signal transduction, proteolysis, regulation of developmental pigmentation	NM_025003	NP611115	Hs.287554	1	6.51394	7.13935e-06	0.000946518	2.22898	4.68802	0.852159
Integra	Day 7	ADAM metallopeptidase with thrombospondin type 1 motif, 20	extracellular region, extracellular space, proteinaceous extracellular matrix	hs|12q12	ENST00000389420	80070	NM_025003	ADAMTS20	ADAM metallopeptidase with thrombospondin type 1 motif, 20	chr12:43770066-43769920	metal ion binding, metalloendopeptidase activity, peptidase activity, zinc ion binding	NM_025003	extracellular matrix organization, negative regulation of apoptosis, positive regulation of melanocyte differentiation, positive regulation of signal transduction, proteolysis, regulation of developmental pigmentation	NM_025003	NP611115	Hs.287554	1	7.49355	1.28175e-06	0.000360904	2.08043	4.22932	0.882185
Integra	Day 14	ADAM metallopeptidase with thrombospondin type 1 motif, 20	extracellular region, extracellular space, proteinaceous extracellular matrix	hs|12q12	ENST00000389420	80070	NM_025003	ADAMTS20	ADAM metallopeptidase with thrombospondin type 1 motif, 20	chr12:43770066-43769920	metal ion binding, metalloendopeptidase activity, peptidase activity, zinc ion binding	NM_025003	extracellular matrix organization, negative regulation of apoptosis, positive regulation of melanocyte differentiation, positive regulation of signal transduction, proteolysis, regulation of developmental pigmentation	NM_025003	NP611115	Hs.287554	1	6.56358	6.5237e-06	0.00105975	2.44525	5.44622	0.853923
Integra	Day 21	ADAM metallopeptidase with thrombospondin type 1 motif, 20	extracellular region, extracellular space, proteinaceous extracellular matrix	hs|12q12	ENST00000389420	80070	NM_025003	ADAMTS20	ADAM metallopeptidase with thrombospondin type 1 motif, 20	chr12:43770066-43769920	metal ion binding, metalloendopeptidase activity, peptidase activity, zinc ion binding	NM_025003	extracellular matrix organization, negative regulation of apoptosis, positive regulation of melanocyte differentiation, positive regulation of signal transduction, proteolysis, regulation of developmental pigmentation	NM_025003	NP611115	Hs.287554	1	6.89224	3.62181e-06	0.000622252	2.38457	5.22189	0.864895
NHSBT	Day 7	ADAM metallopeptidase with thrombospondin type 1 motif, 20	extracellular region, extracellular space, proteinaceous extracellular matrix	hs|12q12	ENST00000389420	80070	NM_025003	ADAMTS20	ADAM metallopeptidase with thrombospondin type 1 motif, 20	chr12:43770066-43769920	metal ion binding, metalloendopeptidase activity, peptidase activity, zinc ion binding	NM_025003	extracellular matrix organization, negative regulation of apoptosis, positive regulation of melanocyte differentiation, positive regulation of signal transduction, proteolysis, regulation of developmental pigmentation	NM_025003	NP611115	Hs.287554	1	6.99432	3.0259e-06	0.000743511	2.04925	4.1389	0.868069
NHSBT	Day 14	ADAM metallopeptidase with thrombospondin type 1 motif, 20	extracellular region, extracellular space, proteinaceous extracellular matrix	hs|12q12	ENST00000389420	80070	NM_025003	ADAMTS20	ADAM metallopeptidase with thrombospondin type 1 motif, 20	chr12:43770066-43769920	metal ion binding, metalloendopeptidase activity, peptidase activity, zinc ion binding	NM_025003	extracellular matrix organization, negative regulation of apoptosis, positive regulation of melanocyte differentiation, positive regulation of signal transduction, proteolysis, regulation of developmental pigmentation	NM_025003	NP611115	Hs.287554	1	5.81979	2.60951e-05	0.00383051	2.19782	4.58786	0.824115
NHSBT	Day 28	ADAM metallopeptidase with thrombospondin type 1 motif, 20	extracellular region, extracellular space, proteinaceous extracellular matrix	hs|12q12	ENST00000389420	80070	NM_025003	ADAMTS20	ADAM metallopeptidase with thrombospondin type 1 motif, 20	chr12:43770066-43769920	metal ion binding, metalloendopeptidase activity, peptidase activity, zinc ion binding	NM_025003	extracellular matrix organization, negative regulation of apoptosis, positive regulation of melanocyte differentiation, positive regulation of signal transduction, proteolysis, regulation of developmental pigmentation	NM_025003	NP611115	Hs.287554	1	6.01998	1.78364e-05	0.00196095	1.70302	3.25582	0.8329
Control	Day 21	ADAMTS-like 5	extracellular matrix, extracellular region, proteinaceous extracellular matrix	hs|19p13.3	ENST00000395467	339366	NM_213604	ADAMTSL5	ADAMTS-like 5	chr19:1506798-1506739	metalloendopeptidase activity, zinc ion binding	NM_213604	N/A	NM_213604	THC2734163	Hs.371674	1	-7.1816	2.18375e-06	0.000439202	-0.483009	0.715484	-0.873629
Control	Day 7	adenosine deaminase, tRNA-specific 1	N/A	hs|16q23.1	N/A	23536	NM_012091	ADAT1	adenosine deaminase, tRNA-specific 1	chr16:75633770-75633711	RNA binding, hydrolase activity, metal ion binding, tRNA-specific adenosine deaminase activity	NM_012091	RNA processing, tRNA processing	NM_012091	THC2481544	Hs.729312	1	5.95805	2.0053e-05	0.00296311	2.83157	7.11851	0.830247
Integra	Day 28	adenosine deaminase, tRNA-specific 1	N/A	hs|16q23.1	N/A	23536	NM_012091	ADAT1	adenosine deaminase, tRNA-specific 1	chr16:75633770-75633711	RNA binding, hydrolase activity, metal ion binding, tRNA-specific adenosine deaminase activity	NM_012091	RNA processing, tRNA processing	NM_012091	THC2481544	Hs.729312	1	9.22285	8.3634e-08	3.50316e-05	4.93005	30.4855	0.917431
NHSBT	Day 28	adenosine deaminase, tRNA-specific 1	N/A	hs|16q23.1	N/A	23536	NM_012091	ADAT1	adenosine deaminase, tRNA-specific 1	chr16:75633770-75633711	RNA binding, hydrolase activity, metal ion binding, tRNA-specific adenosine deaminase activity	NM_012091	RNA processing, tRNA processing	NM_012091	THC2481544	Hs.729312	1	7.37261	1.57343e-06	0.000374396	2.83921	7.15627	0.878967
Control	Day 21	adenosine deaminase, tRNA-specific 3	N/A	hs|19p13.3	ENST00000329478	113179	NM_138422	ADAT3	adenosine deaminase, tRNA-specific 3	chr19:1913384-1913443	hydrolase activity, metal ion binding, zinc ion binding	NM_138422	tRNA processing	NM_138422	THC2740171	Hs.144980	1	-9.14526	9.38069e-08	5.94302e-05	-2.23576	0.212309	-0.916196
Integra	Day 21	adenosine deaminase, tRNA-specific 3	N/A	hs|19p13.3	ENST00000329478	113179	NM_138422	ADAT3	adenosine deaminase, tRNA-specific 3	chr19:1913384-1913443	hydrolase activity, metal ion binding, zinc ion binding	NM_138422	tRNA processing	NM_138422	THC2740171	Hs.144980	1	-9.1259	9.65428e-08	5.12994e-05	-2.20286	0.217206	-0.915884
NHSBT	Day 28	adenosine deaminase, tRNA-specific 3	N/A	hs|19p13.3	ENST00000329478	113179	NM_138422	ADAT3	adenosine deaminase, tRNA-specific 3	chr19:1913384-1913443	hydrolase activity, metal ion binding, zinc ion binding	NM_138422	tRNA processing	NM_138422	THC2740171	Hs.144980	1	-8.38988	2.975e-07	0.000119668	-2.02556	0.245609	-0.902659
Control	Day 14	adenosylhomocysteinase-like 2	N/A	hs|7q32.1	ENST00000446212	23382	NM_015328	AHCYL2	adenosylhomocysteinase-like 2	chr7:129069898-129069957	adenosylhomocysteinase activity, hydrolase activity	NM_015328	one-carbon metabolic process	NM_015328	THC2582567	Hs.600789	1	5.36311	6.34084e-05	0.00661261	2.7379	6.67098	0.801599
Integra	Day 14	adenosylhomocysteinase-like 2	N/A	hs|7q32.1	ENST00000446212	23382	NM_015328	AHCYL2	adenosylhomocysteinase-like 2	chr7:129069898-129069957	adenosylhomocysteinase activity, hydrolase activity	NM_015328	one-carbon metabolic process	NM_015328	THC2582567	Hs.600789	1	6.80466	4.23063e-06	0.000789941	3.78175	13.7537	0.862086
Integra	Day 14	adenylate cyclase 1 (brain)	integral to membrane, nucleus, plasma membrane	hs|7p12.3	ENST00000297323	107	NM_021116	ADCY1	adenylate cyclase 1 (brain)	chr7:45762328-45762385	ATP binding, GTPase activity, adenylate cyclase activity, calcium- and calmodulin-responsive adenylate cyclase activity, calmodulin binding, metal ion binding, nucleotide binding	NM_021116	GTP catabolic process, activation of adenylate cyclase activity by G-protein signaling pathway, activation of phospholipase C activity, activation of protein kinase A activity, axonogenesis, cAMP biosynthetic process, cellular response to glucagon stimulus, circadian rhythm, energy reserve metabolic process, inhibition of adenylate cyclase activity by G-protein signaling pathway, intracellular si…	NM_021116	THC2491463	Hs.192215	1	12.7552	8.45609e-10	4.2858e-06	5.07342	33.6707	0.954181
Integra	Day 28	adenylate cyclase 5	endosome, integral to membrane, intracellular part, membrane fraction, membrane raft, plasma membrane, primary cilium, sarcolemma	hs|3q21.1	ENST00000462833	111	NM_183357	ADCY5	adenylate cyclase 5	chr3:123008701-123008642	ATP binding, GTPase activity, adenylate cyclase activity, calcium- and calmodulin-responsive adenylate cyclase activity, metal ion binding, nucleotide binding	NM_183357	GTP catabolic process, activation of adenylate cyclase activity by G-protein signaling pathway, activation of adenylate cyclase activity by dopamine receptor signaling pathway, activation of phospholipase C activity, activation of protein kinase A activity, adenosine receptor signaling pathway, cAMP biosynthetic process, cellular response to glucagon stimulus, energy reserve metabolic process, in…	NM_183357	THC2720776	Hs.593292	1	6.18524	1.30813e-05	0.00137267	2.55819	5.88969	0.839707
NHSBT	Day 7	adenylate cyclase 5	endosome, integral to membrane, intracellular part, membrane fraction, membrane raft, plasma membrane, primary cilium, sarcolemma	hs|3q21.1	ENST00000462833	111	NM_183357	ADCY5	adenylate cyclase 5	chr3:123008701-123008642	ATP binding, GTPase activity, adenylate cyclase activity, calcium- and calmodulin-responsive adenylate cyclase activity, metal ion binding, nucleotide binding	NM_183357	GTP catabolic process, activation of adenylate cyclase activity by G-protein signaling pathway, activation of adenylate cyclase activity by dopamine receptor signaling pathway, activation of phospholipase C activity, activation of protein kinase A activity, adenosine receptor signaling pathway, cAMP biosynthetic process, cellular response to glucagon stimulus, energy reserve metabolic process, in…	NM_183357	THC2720776	Hs.593292	1	6.9004	3.56996e-06	0.000815029	2.83135	7.11742	0.865153
NHSBT	Day 21	adenylate cyclase 5	endosome, integral to membrane, intracellular part, membrane fraction, membrane raft, plasma membrane, primary cilium, sarcolemma	hs|3q21.1	ENST00000462833	111	NM_183357	ADCY5	adenylate cyclase 5	chr3:123008701-123008642	ATP binding, GTPase activity, adenylate cyclase activity, calcium- and calmodulin-responsive adenylate cyclase activity, metal ion binding, nucleotide binding	NM_183357	GTP catabolic process, activation of adenylate cyclase activity by G-protein signaling pathway, activation of adenylate cyclase activity by dopamine receptor signaling pathway, activation of phospholipase C activity, activation of protein kinase A activity, adenosine receptor signaling pathway, cAMP biosynthetic process, cellular response to glucagon stimulus, energy reserve metabolic process, in…	NM_183357	THC2720776	Hs.593292	1	6.06499	1.63858e-05	0.00240719	2.80023	6.96549	0.834793
NHSBT	Day 28	adenylate cyclase 5	endosome, integral to membrane, intracellular part, membrane fraction, membrane raft, plasma membrane, primary cilium, sarcolemma	hs|3q21.1	ENST00000462833	111	NM_183357	ADCY5	adenylate cyclase 5	chr3:123008701-123008642	ATP binding, GTPase activity, adenylate cyclase activity, calcium- and calmodulin-responsive adenylate cyclase activity, metal ion binding, nucleotide binding	NM_183357	GTP catabolic process, activation of adenylate cyclase activity by G-protein signaling pathway, activation of adenylate cyclase activity by dopamine receptor signaling pathway, activation of phospholipase C activity, activation of protein kinase A activity, adenosine receptor signaling pathway, cAMP biosynthetic process, cellular response to glucagon stimulus, energy reserve metabolic process, in…	NM_183357	THC2720776	Hs.593292	1	6.46179	7.85152e-06	0.00111646	2.75153	6.73432	0.850274
Integra	Day 21	ADP-dependent glucokinase	extracellular region	hs|15q24.1	ENST00000311669	83440	NM_031284	ADPGK	ADP-dependent glucokinase	chr15:73044246-73044187	ADP-specific glucokinase activity, metal ion binding, transferase activity	NM_031284	carbohydrate metabolic process, glycolysis	NM_031284	THC2497277	Hs.730668	1	-6.21287	1.24251e-05	0.00135628	-1.7312	0.301202	-0.840808
NHSBT	Day 28	ADP-dependent glucokinase	extracellular region	hs|15q24.1	ENST00000311669	83440	NM_031284	ADPGK	ADP-dependent glucokinase	chr15:73044246-73044187	ADP-specific glucokinase activity, metal ion binding, transferase activity	NM_031284	carbohydrate metabolic process, glycolysis	NM_031284	THC2497277	Hs.730668	1	-6.12132	1.47415e-05	0.00173755	-1.87771	0.272114	-0.83712
Integra	Day 21	ADP-ribosylation factor-like 4A	cytoplasm, intracellular, nucleolus, nucleus, plasma membrane	hs|7p21.3	ENST00000404894	10124	NM_005738	ARL4A	ADP-ribosylation factor-like 4A	chr7:12728281-12728340	GTP binding, nucleotide binding, protein binding	NM_005738	brown fat cell differentiation, small GTPase mediated signal transduction	NM_005738	THC2774405	Hs.245540	1	8.3849	2.9984e-07	0.000114262	4.32064	19.9822	0.90256
Control	Day 7	adrenergic, alpha-2C-, receptor	axon, cytoplasm, endosome, integral to plasma membrane, plasma membrane	hs|4p16.3	ENST00000330055	152	NM_000683	ADRA2C	adrenergic, alpha-2C-, receptor	chr4:3770121-3770180	G-protein coupled receptor activity, adrenergic receptor activity, alpha-2A adrenergic receptor binding, alpha2-adrenergic receptor activity, epinephrine binding, protein binding, protein heterodimerization activity, protein homodimerization activity, receptor activity, signal transducer activity	NM_000683	G-protein coupled receptor protein signaling pathway, activation of MAPK activity by adrenergic receptor signaling pathway, activation of protein kinase B activity, blood coagulation, cell-cell signaling, energy reserve metabolic process, epidermal growth factor receptor transactivation by G-protein coupled receptor signaling pathway, negative regulation of epinephrine secretion, negative regulat…	NM_000683	NP1176889	Hs.123022	1	5.94934	2.03869e-05	0.00298506	1.66376	3.16841	0.829869
Control	Day 7	adrenomedullin	cytoplasm, extracellular region, extracellular space, soluble fraction	hs|11p15.4	ENST00000528655	133	NM_001124	ADM	adrenomedullin	chr11:10328780-10328839	adrenomedullin receptor binding, hormone activity, receptor binding	NM_001124	aging, androgen metabolic process, blood circulation, branching involved in embryonic placenta morphogenesis, cAMP biosynthetic process, cAMP-mediated signaling, calcium ion homeostasis, cell-cell signaling, developmental growth, elevation of cytosolic calcium ion concentration, female pregnancy, heart development, hormone secretion, negative regulation of cell proliferation, negative regulation …	NM_001124	THC2591417	Hs.441047	1	-5.54611	4.42817e-05	0.00490328	-2.33297	0.198476	-0.811063
Integra	Day 7	adrenomedullin	cytoplasm, extracellular region, extracellular space, soluble fraction	hs|11p15.4	ENST00000528655	133	NM_001124	ADM	adrenomedullin	chr11:10328780-10328839	adrenomedullin receptor binding, hormone activity, receptor binding	NM_001124	aging, androgen metabolic process, blood circulation, branching involved in embryonic placenta morphogenesis, cAMP biosynthetic process, cAMP-mediated signaling, calcium ion homeostasis, cell-cell signaling, developmental growth, elevation of cytosolic calcium ion concentration, female pregnancy, heart development, hormone secretion, negative regulation of cell proliferation, negative regulation …	NM_001124	THC2591417	Hs.441047	1	-5.82932	2.56238e-05	0.00273985	-2.23187	0.212883	-0.824547
NHSBT	Day 7	adrenomedullin	cytoplasm, extracellular region, extracellular space, soluble fraction	hs|11p15.4	ENST00000528655	133	NM_001124	ADM	adrenomedullin	chr11:10328780-10328839	adrenomedullin receptor binding, hormone activity, receptor binding	NM_001124	aging, androgen metabolic process, blood circulation, branching involved in embryonic placenta morphogenesis, cAMP biosynthetic process, cAMP-mediated signaling, calcium ion homeostasis, cell-cell signaling, developmental growth, elevation of cytosolic calcium ion concentration, female pregnancy, heart development, hormone secretion, negative regulation of cell proliferation, negative regulation …	NM_001124	THC2591417	Hs.441047	1	-5.64087	3.68319e-05	0.00389651	-2.22633	0.213701	-0.815725
NHSBT	Day 14	AFG3 ATPase family gene 3-like 1 (S. cerevisiae), pseudogene	N/A	hs|16q24.3	ENST00000388970	172	NR_003228	AFG3L1P	AFG3 ATPase family gene 3-like 1 (S. cerevisiae), pseudogene	chr16:90055299-90055358	N/A	NR_003228	N/A	NR_003228	NP1166591	Hs.534773	1	5.72063	3.15704e-05	0.00416689	1.51565	2.85928	0.819531
NHSBT	Day 28	aldo-keto reductase, truncated	N/A	hs|10p15.1	N/A	389932	NR_026743	tAKR	aldo-keto reductase, truncated	chr10:4934157-4934098	N/A	NR_026743	N/A	NR_026743	THC2487596	N/A	1	-7.61292	1.04889e-06	0.000284284	-1.05874	0.480052	-0.885244
NHSBT	Day 14	alpha-2-glycoprotein 1, zinc-binding	MHC class I protein complex, extracellular region, membrane	hs|7q22.1	ENST00000292401	563	NM_001185	AZGP1	alpha-2-glycoprotein 1, zinc-binding	chr7:99564778-99564719	fatty acid binding, protein transmembrane transporter activity, ribonuclease activity	NM_001185	antigen processing and presentation, cell adhesion, immune response, lipid catabolic process, negative regulation of cell proliferation	NM_001185	THC2680330	Hs.546239	1	6.9506	3.2675e-06	0.00106158	1.96113	3.89367	0.866723
Integra	Day 7	amphiregulin	N/A	hs|4q13.3	ENST00000395748	374	NM_001657	AREG	amphiregulin	chr4:75318293-75318352	N/A	NM_001657	N/A	NM_001657	THC2470980	Hs.270833	1	-5.81997	2.60861e-05	0.00274967	-2.08663	0.23543	-0.824123
Control	Day 21	amyloid beta (A4) precursor-like protein 1	Golgi apparatus, basement membrane, cytoplasm, integral to membrane, membrane fraction, perinuclear region of cytoplasm, plasma membrane	hs|19q13.12	ENST00000537454	333	NM_005166	APLP1	amyloid beta (A4) precursor-like protein 1	chr19:36367423-36367482	alpha-2A adrenergic receptor binding, alpha-2B adrenergic receptor binding, alpha-2C adrenergic receptor binding, heparin binding, identical protein binding, metal ion binding, protein binding	NM_005166	apoptosis, cell adhesion, cell death, cellular response to norepinephrine stimulus, endocytosis, inhibition of adenylate cyclase activity by G-protein signaling pathway, mRNA polyadenylation, negative regulation of cAMP biosynthetic process, nervous system development, organ morphogenesis, regulation of translation	NM_005166	THC2582485	Hs.74565	1	6.74544	4.70211e-06	0.000731033	2.66994	6.36401	0.86014
Control	Day 28	amyloid beta (A4) precursor-like protein 1	Golgi apparatus, basement membrane, cytoplasm, integral to membrane, membrane fraction, perinuclear region of cytoplasm, plasma membrane	hs|19q13.12	ENST00000537454	333	NM_005166	APLP1	amyloid beta (A4) precursor-like protein 1	chr19:36367423-36367482	alpha-2A adrenergic receptor binding, alpha-2B adrenergic receptor binding, alpha-2C adrenergic receptor binding, heparin binding, identical protein binding, metal ion binding, protein binding	NM_005166	apoptosis, cell adhesion, cell death, cellular response to norepinephrine stimulus, endocytosis, inhibition of adenylate cyclase activity by G-protein signaling pathway, mRNA polyadenylation, negative regulation of cAMP biosynthetic process, nervous system development, organ morphogenesis, regulation of translation	NM_005166	THC2582485	Hs.74565	1	5.57256	4.20576e-05	0.0117121	2.22689	4.68123	0.81238
Integra	Day 7	amyloid beta (A4) precursor-like protein 1	Golgi apparatus, basement membrane, cytoplasm, integral to membrane, membrane fraction, perinuclear region of cytoplasm, plasma membrane	hs|19q13.12	ENST00000537454	333	NM_005166	APLP1	amyloid beta (A4) precursor-like protein 1	chr19:36367423-36367482	alpha-2A adrenergic receptor binding, alpha-2B adrenergic receptor binding, alpha-2C adrenergic receptor binding, heparin binding, identical protein binding, metal ion binding, protein binding	NM_005166	apoptosis, cell adhesion, cell death, cellular response to norepinephrine stimulus, endocytosis, inhibition of adenylate cyclase activity by G-protein signaling pathway, mRNA polyadenylation, negative regulation of cAMP biosynthetic process, nervous system development, organ morphogenesis, regulation of translation	NM_005166	THC2582485	Hs.74565	1	5.849	2.46775e-05	0.00268975	2.21847	4.65399	0.825435
Integra	Day 21	amyloid beta (A4) precursor-like protein 1	Golgi apparatus, basement membrane, cytoplasm, integral to membrane, membrane fraction, perinuclear region of cytoplasm, plasma membrane	hs|19q13.12	ENST00000537454	333	NM_005166	APLP1	amyloid beta (A4) precursor-like protein 1	chr19:36367423-36367482	alpha-2A adrenergic receptor binding, alpha-2B adrenergic receptor binding, alpha-2C adrenergic receptor binding, heparin binding, identical protein binding, metal ion binding, protein binding	NM_005166	apoptosis, cell adhesion, cell death, cellular response to norepinephrine stimulus, endocytosis, inhibition of adenylate cyclase activity by G-protein signaling pathway, mRNA polyadenylation, negative regulation of cAMP biosynthetic process, nervous system development, organ morphogenesis, regulation of translation	NM_005166	THC2582485	Hs.74565	1	6.63467	5.73682e-06	0.000821353	2.63809	6.22507	0.856398
NHSBT	Day 21	amyloid beta (A4) precursor-like protein 1	Golgi apparatus, basement membrane, cytoplasm, integral to membrane, membrane fraction, perinuclear region of cytoplasm, plasma membrane	hs|19q13.12	ENST00000537454	333	NM_005166	APLP1	amyloid beta (A4) precursor-like protein 1	chr19:36367423-36367482	alpha-2A adrenergic receptor binding, alpha-2B adrenergic receptor binding, alpha-2C adrenergic receptor binding, heparin binding, identical protein binding, metal ion binding, protein binding	NM_005166	apoptosis, cell adhesion, cell death, cellular response to norepinephrine stimulus, endocytosis, inhibition of adenylate cyclase activity by G-protein signaling pathway, mRNA polyadenylation, negative regulation of cAMP biosynthetic process, nervous system development, organ morphogenesis, regulation of translation	NM_005166	THC2582485	Hs.74565	1	6.59062	6.21195e-06	0.00141389	2.57505	5.95893	0.854871
NHSBT	Day 28	amyloid beta (A4) precursor-like protein 1	Golgi apparatus, basement membrane, cytoplasm, integral to membrane, membrane fraction, perinuclear region of cytoplasm, plasma membrane	hs|19q13.12	ENST00000537454	333	NM_005166	APLP1	amyloid beta (A4) precursor-like protein 1	chr19:36367423-36367482	alpha-2A adrenergic receptor binding, alpha-2B adrenergic receptor binding, alpha-2C adrenergic receptor binding, heparin binding, identical protein binding, metal ion binding, protein binding	NM_005166	apoptosis, cell adhesion, cell death, cellular response to norepinephrine stimulus, endocytosis, inhibition of adenylate cyclase activity by G-protein signaling pathway, mRNA polyadenylation, negative regulation of cAMP biosynthetic process, nervous system development, organ morphogenesis, regulation of translation	NM_005166	THC2582485	Hs.74565	1	6.55237	6.65776e-06	0.000998329	2.51776	5.72694	0.853527
Integra	Day 7	anaphase promoting complex subunit 11	anaphase-promoting complex, cytoplasm, cytosol, nucleoplasm, nucleus	hs|17q25.3	ENST00000357385	51529	NM_001002244	ANAPC11	anaphase promoting complex subunit 11	chr17:79858019-79858078	metal ion binding, ubiquitin-protein ligase activity, zinc ion binding	NM_001002244	anaphase-promoting complex-dependent proteasomal ubiquitin-dependent protein catabolic process, cell cycle checkpoint, cell division, mitosis, mitotic cell cycle, mitotic cell cycle spindle assembly checkpoint, negative regulation of ubiquitin-protein ligase activity involved in mitotic cell cycle, positive regulation of ubiquitin-protein ligase activity involved in mitotic cell cycle, protein K1…	NM_001002244	THC2476505	Hs.534456	1	-7.60331	1.06589e-06	0.000333375	-4.1808	0.0551384	-0.885002
Integra	Day 21	anaphase promoting complex subunit 11	anaphase-promoting complex, cytoplasm, cytosol, nucleoplasm, nucleus	hs|17q25.3	ENST00000357385	51529	NM_001002244	ANAPC11	anaphase promoting complex subunit 11	chr17:79858019-79858078	metal ion binding, ubiquitin-protein ligase activity, zinc ion binding	NM_001002244	anaphase-promoting complex-dependent proteasomal ubiquitin-dependent protein catabolic process, cell cycle checkpoint, cell division, mitosis, mitotic cell cycle, mitotic cell cycle spindle assembly checkpoint, negative regulation of ubiquitin-protein ligase activity involved in mitotic cell cycle, positive regulation of ubiquitin-protein ligase activity involved in mitotic cell cycle, protein K1…	NM_001002244	THC2476505	Hs.534456	1	-7.6319	1.01617e-06	0.000271332	-4.15353	0.0561904	-0.88572
Control	Day 21	angiopoietin 2	cell projection, extracellular region, extracellular space, nucleus, plasma membrane	hs|8p23.1	ENST00000415216	285	NM_001147	ANGPT2	angiopoietin 2	chr8:6360349-6360290	metal ion binding, protein binding, receptor binding, receptor tyrosine kinase binding	NM_001147	Tie receptor signaling pathway, blood coagulation, cell differentiation, germ cell development, leukocyte migration, maternal process involved in female pregnancy, multicellular organismal development, negative regulation of angiogenesis, negative regulation of blood vessel endothelial cell migration, negative regulation of cell-substrate adhesion, negative regulation of positive chemotaxis, orga…	NM_001147	THC2463678	Hs.583870	1	-6.82275	4.09666e-06	0.000674709	-1.93463	0.261589	-0.862673
Control	Day 28	angiopoietin 2	cell projection, extracellular region, extracellular space, nucleus, plasma membrane	hs|8p23.1	ENST00000415216	285	NM_001147	ANGPT2	angiopoietin 2	chr8:6360349-6360290	metal ion binding, protein binding, receptor binding, receptor tyrosine kinase binding	NM_001147	Tie receptor signaling pathway, blood coagulation, cell differentiation, germ cell development, leukocyte migration, maternal process involved in female pregnancy, multicellular organismal development, negative regulation of angiogenesis, negative regulation of blood vessel endothelial cell migration, negative regulation of cell-substrate adhesion, negative regulation of positive chemotaxis, orga…	NM_001147	THC2463678	Hs.583870	1	-6.00325	1.84088e-05	0.00790687	-1.96589	0.25598	-0.832189
Integra	Day 21	angiopoietin 2	cell projection, extracellular region, extracellular space, nucleus, plasma membrane	hs|8p23.1	ENST00000415216	285	NM_001147	ANGPT2	angiopoietin 2	chr8:6360349-6360290	metal ion binding, protein binding, receptor binding, receptor tyrosine kinase binding	NM_001147	Tie receptor signaling pathway, blood coagulation, cell differentiation, germ cell development, leukocyte migration, maternal process involved in female pregnancy, multicellular organismal development, negative regulation of angiogenesis, negative regulation of blood vessel endothelial cell migration, negative regulation of cell-substrate adhesion, negative regulation of positive chemotaxis, orga…	NM_001147	THC2463678	Hs.583870	1	-6.15952	1.37248e-05	0.0014229	-1.725	0.302498	-0.838673
Integra	Day 28	angiopoietin 2	cell projection, extracellular region, extracellular space, nucleus, plasma membrane	hs|8p23.1	ENST00000415216	285	NM_001147	ANGPT2	angiopoietin 2	chr8:6360349-6360290	metal ion binding, protein binding, receptor binding, receptor tyrosine kinase binding	NM_001147	Tie receptor signaling pathway, blood coagulation, cell differentiation, germ cell development, leukocyte migration, maternal process involved in female pregnancy, multicellular organismal development, negative regulation of angiogenesis, negative regulation of blood vessel endothelial cell migration, negative regulation of cell-substrate adhesion, negative regulation of positive chemotaxis, orga…	NM_001147	THC2463678	Hs.583870	1	-7.09815	2.52389e-06	0.000439582	-2.13509	0.227653	-0.871193
NHSBT	Day 7	angiopoietin 2	cell projection, extracellular region, extracellular space, nucleus, plasma membrane	hs|8p23.1	ENST00000415216	285	NM_001147	ANGPT2	angiopoietin 2	chr8:6360349-6360290	metal ion binding, protein binding, receptor binding, receptor tyrosine kinase binding	NM_001147	Tie receptor signaling pathway, blood coagulation, cell differentiation, germ cell development, leukocyte migration, maternal process involved in female pregnancy, multicellular organismal development, negative regulation of angiogenesis, negative regulation of blood vessel endothelial cell migration, negative regulation of cell-substrate adhesion, negative regulation of positive chemotaxis, orga…	NM_001147	THC2463678	Hs.583870	1	-7.21308	2.06822e-06	0.000569692	-2.07077	0.238032	-0.874531
NHSBT	Day 21	angiopoietin 2	cell projection, extracellular region, extracellular space, nucleus, plasma membrane	hs|8p23.1	ENST00000415216	285	NM_001147	ANGPT2	angiopoietin 2	chr8:6360349-6360290	metal ion binding, protein binding, receptor binding, receptor tyrosine kinase binding	NM_001147	Tie receptor signaling pathway, blood coagulation, cell differentiation, germ cell development, leukocyte migration, maternal process involved in female pregnancy, multicellular organismal development, negative regulation of angiogenesis, negative regulation of blood vessel endothelial cell migration, negative regulation of cell-substrate adhesion, negative regulation of positive chemotaxis, orga…	NM_001147	THC2463678	Hs.583870	1	-7.41424	1.46588e-06	0.000575892	-1.91712	0.264782	-0.880088
NHSBT	Day 28	angiopoietin 2	cell projection, extracellular region, extracellular space, nucleus, plasma membrane	hs|8p23.1	ENST00000415216	285	NM_001147	ANGPT2	angiopoietin 2	chr8:6360349-6360290	metal ion binding, protein binding, receptor binding, receptor tyrosine kinase binding	NM_001147	Tie receptor signaling pathway, blood coagulation, cell differentiation, germ cell development, leukocyte migration, maternal process involved in female pregnancy, multicellular organismal development, negative regulation of angiogenesis, negative regulation of blood vessel endothelial cell migration, negative regulation of cell-substrate adhesion, negative regulation of positive chemotaxis, orga…	NM_001147	THC2463678	Hs.583870	1	-6.40628	8.69134e-06	0.00120028	-2.32773	0.199198	-0.848232
Control	Day 28	angiopoietin-like 7	extracellular region	hs|1p36.22	ENST00000376819	10218	NM_021146	ANGPTL7	angiopoietin-like 7	chr1:11255859-11255918	receptor binding	NM_021146	response to oxidative stress, signal transduction	NM_021146	THC2481582	Hs.146559	1	4.50586	0.000359162	0.0385233	2.36833	5.16345	0.747839
Integra	Day 7	angiopoietin-like 7	extracellular region	hs|1p36.22	ENST00000376819	10218	NM_021146	ANGPTL7	angiopoietin-like 7	chr1:11255859-11255918	receptor binding	NM_021146	response to oxidative stress, signal transduction	NM_021146	THC2481582	Hs.146559	1	7.17348	2.21465e-06	0.000529459	3.57071	11.8821	0.873395
Control	Day 7	angiotensin II receptor, type 2	integral to plasma membrane, plasma membrane	hs|Xq23	ENST00000371906	186	NM_000686	AGTR2	angiotensin II receptor, type 2	chrX:115304624-115304683	G-protein coupled receptor activity, angiotensin type II receptor activity, protein binding, receptor activity, receptor antagonist activity, signal transducer activity	NM_000686	G-protein coupled receptor protein signaling pathway, G-protein signaling; coupled to cGMP nucleotide second messenger, behavior, blood vessel remodeling, brain development, brain renin-angiotensin system, cell surface receptor linked signaling pathway, intracellular protein kinase cascade, negative regulation of blood vessel endothelial cell migration, negative regulation of cell growth, negativ…	NM_000686	THC2489097	Hs.405348	1	6.58631	6.26065e-06	0.00141026	0.90055	1.86678	0.85472
Integra	Day 14	angiotensin II receptor, type 2	integral to plasma membrane, plasma membrane	hs|Xq23	ENST00000371906	186	NM_000686	AGTR2	angiotensin II receptor, type 2	chrX:115304624-115304683	G-protein coupled receptor activity, angiotensin type II receptor activity, protein binding, receptor activity, receptor antagonist activity, signal transducer activity	NM_000686	G-protein coupled receptor protein signaling pathway, G-protein signaling; coupled to cGMP nucleotide second messenger, behavior, blood vessel remodeling, brain development, brain renin-angiotensin system, cell surface receptor linked signaling pathway, intracellular protein kinase cascade, negative regulation of blood vessel endothelial cell migration, negative regulation of cell growth, negativ…	NM_000686	THC2489097	Hs.405348	1	6.20001	1.27262e-05	0.00162723	2.17618	4.51956	0.840297
Control	Day 7	ankyrin repeat domain 20 family, member A9, pseudogene	N/A	hs|13q11	N/A	N/A	NR_027995	ANKRD20A9P	ankyrin repeat domain 20 family, member A9, pseudogene	chr13:19444837-19444778	N/A	NR_027995	N/A	NR_027995	N/A	N/A	1	-5.84075	2.50696e-05	0.00338552	-1.57603	0.335404	-0.825064
Control	Day 7	ankyrin repeat domain 26 pseudogene 3	N/A	hs|13q12.11	N/A	N/A	NR_027248	ANKRD26P3	ankyrin repeat domain 26 pseudogene 3	chr13:19905835-19905777	N/A	NR_027248	N/A	NR_027248	THC2632450	Hs.129283	1	5.65014	3.61763e-05	0.00429397	1.98695	3.96398	0.816173
NHSBT	Day 14	annexin A8-like 2	N/A	hs|10q11.22	ENST00000344416	244	NM_001630	ANXA8L2	annexin A8-like 2	chr10:47762959-47763018	calcium ion binding, calcium-dependent phospholipid binding	NM_001630	N/A	NM_001630	THC2469527	Hs.705389	1	6.21126	1.24624e-05	0.00246731	0.693478	1.61718	0.840744
Control	Day 14	antigen identified by monoclonal antibody Ki-67	chromosome; centromeric region, condensed chromosome, cytoplasm, intracellular, nucleolus, nucleus	hs|10q26.2	ENST00000537609	4288	NM_002417	MKI67	antigen identified by monoclonal antibody Ki-67	chr10:129913252-129913193	ATP binding, nucleotide binding, protein C-terminus binding, protein binding	NM_002417	DNA metabolic process, cell cycle, cell proliferation, cellular response to heat, meiosis, organ regeneration	NM_002417	NP1073950	Hs.80976	1	5.71817	3.17203e-05	0.00440461	1.65861	3.15712	0.819415
Integra	Day 14	APAF1 interacting protein	cytoplasm, cytosol	hs|11p13	ENST00000278359	51074	NM_015957	APIP	APAF1 interacting protein	chr11:34909875-34905028	identical protein binding, ion binding, lyase activity, metal ion binding, methylthioribulose 1-phosphate dehydratase activity, protein binding	NM_015957	L-methionine salvage from methylthioadenosine, apoptosis, cellular amino acid biosynthetic process, cellular nitrogen compound metabolic process, methionine biosynthetic process, polyamine metabolic process	NM_015957	THC2705101	Hs.447794	1	6.82718	4.06454e-06	0.000774447	3.0975	8.55936	0.862816
Integra	Day 21	APAF1 interacting protein	cytoplasm, cytosol	hs|11p13	ENST00000278359	51074	NM_015957	APIP	APAF1 interacting protein	chr11:34909875-34905028	identical protein binding, ion binding, lyase activity, metal ion binding, methylthioribulose 1-phosphate dehydratase activity, protein binding	NM_015957	L-methionine salvage from methylthioadenosine, apoptosis, cellular amino acid biosynthetic process, cellular nitrogen compound metabolic process, methionine biosynthetic process, polyamine metabolic process	NM_015957	THC2705101	Hs.447794	1	6.72498	4.87745e-06	0.000733542	2.04132	4.11621	0.859459
Control	Day 21	apolipophorins-like	N/A	hs|16p13.13	N/A	N/A	XM_001716361	LOC388210	apolipophorins-like	chr16:11477558-11477499	N/A	XM_001716361	N/A	XM_001716361	THC2665541	Hs.188007	1	-6.85157	3.89232e-06	0.000644687	-1.0715	0.475822	-0.8636
Integra	Day 14	apolipoprotein L, 1	extracellular region, extracellular space, high-density lipoprotein particle, intrinsic to membrane, very-low-density lipoprotein particle	hs|22q12.3	ENST00000416338	8542	NM_145343	APOL1	apolipoprotein L, 1	chr22:36663090-36663149	chloride channel activity, lipid binding, protein binding	NM_145343	chloride transport, cholesterol metabolic process, cytolysis, innate immune response, killing of cells of other organism, lipid transport, lipoprotein metabolic process, steroid metabolic process, transport	NM_145343	NP1212023	Hs.114309	1	6.87148	3.75732e-06	0.000740981	0.645603	1.56439	0.864237
Integra	Day 28	apolipoprotein L, 1	extracellular region, extracellular space, high-density lipoprotein particle, intrinsic to membrane, very-low-density lipoprotein particle	hs|22q12.3	ENST00000416338	8542	NM_145343	APOL1	apolipoprotein L, 1	chr22:36663090-36663149	chloride channel activity, lipid binding, protein binding	NM_145343	chloride transport, cholesterol metabolic process, cytolysis, innate immune response, killing of cells of other organism, lipid transport, lipoprotein metabolic process, steroid metabolic process, transport	NM_145343	NP1212023	Hs.114309	1	18.5741	2.98361e-12	2.16026e-08	0.937003	1.91455	0.977588
Integra	Day 7	apoptosis, caspase activation inhibitor	endomembrane system, intracellular, membrane, membrane fraction	hs|15q14	ENST00000306730	57099	NM_020371	AVEN	apoptosis, caspase activation inhibitor	chr15:34158739-34158680	protein binding	NM_020371	apoptosis	NM_020371	THC2471512	Hs.555966	1	-6.83813	3.98625e-06	0.000811983	-1.47774	0.359051	-0.863169
NHSBT	Day 7	arachidonate 5-lipoxygenase-activating protein	endoplasmic reticulum, endoplasmic reticulum membrane, integral to membrane, membrane, microsome, nuclear envelope, nuclear membrane, nucleus	hs|13q12.3	ENST00000380490	241	NM_001629	ALOX5AP	arachidonate 5-lipoxygenase-activating protein	chr13:31338155-31338214	arachidonate 5-lipoxygenase activity, arachidonic acid binding, enzyme activator activity, enzyme binding, glutathione peroxidase activity, leukotriene-C4 synthase activity, protein N-terminus binding, protein binding, protein heterodimerization activity, protein homodimerization activity	NM_001629	cellular response to calcium ion, leukotriene biosynthetic process, leukotriene production involved in inflammatory response, protein homotrimerization	NM_001629	THC2462483	Hs.507658	1	-6.28461	1.0876e-05	0.00168571	-2.22886	0.213328	-0.843619
Control	Day 7	ArfGAP with FG repeats 1	Golgi apparatus, cytoplasmic membrane-bounded vesicle, intracellular membrane-bounded organelle, nuclear pore, nucleus	hs|2q36.3	N/A	3267	NM_001135187	AGFG1	ArfGAP with FG repeats 1	chr2:228422219-228422278	ARF GTPase activator activity, DNA binding, RNA binding, metal ion binding, protein binding, zinc ion binding	NM_001135187	cell differentiation, mRNA export from nucleus, multicellular organismal development, regulation of ARF GTPase activity, spermatogenesis, transport	NM_001135187	THC2613839	Hs.352962	1	5.45768	5.26428e-05	0.00533619	1.29552	2.45465	0.806567
Integra	Day 14	ArfGAP with FG repeats 1	Golgi apparatus, cytoplasmic membrane-bounded vesicle, intracellular membrane-bounded organelle, nuclear pore, nucleus	hs|2q36.3	N/A	3267	NM_001135187	AGFG1	ArfGAP with FG repeats 1	chr2:228422219-228422278	ARF GTPase activator activity, DNA binding, RNA binding, metal ion binding, protein binding, zinc ion binding	NM_001135187	cell differentiation, mRNA export from nucleus, multicellular organismal development, regulation of ARF GTPase activity, spermatogenesis, transport	NM_001135187	THC2613839	Hs.352962	1	5.99603	1.86617e-05	0.00202101	3.47913	11.1512	0.831881
NHSBT	Day 7	ArfGAP with FG repeats 1	Golgi apparatus, cytoplasmic membrane-bounded vesicle, intracellular membrane-bounded organelle, nuclear pore, nucleus	hs|2q36.3	N/A	3267	NM_001135187	AGFG1	ArfGAP with FG repeats 1	chr2:228422219-228422278	ARF GTPase activator activity, DNA binding, RNA binding, metal ion binding, protein binding, zinc ion binding	NM_001135187	cell differentiation, mRNA export from nucleus, multicellular organismal development, regulation of ARF GTPase activity, spermatogenesis, transport	NM_001135187	THC2613839	Hs.352962	1	5.67452	3.4509e-05	0.00377758	1.35379	2.55582	0.817344
Integra	Day 28	armadillo repeat gene deleted in velocardiofacial syndrome	cytoplasm, intracellular, nucleus, plasma membrane	hs|22q11.21	ENST00000344269	421	NM_001670	ARVCF	armadillo repeat gene deleted in velocardiofacial syndrome	chr22:19957509-19957450	protein binding	NM_001670	cell adhesion, multicellular organismal development	NM_001670	THC2470536	Hs.713616	1	6.18907	1.29884e-05	0.00136638	0.431027	1.34819	0.83986
Control	Day 7	ASMTL antisense RNA 1 (non-protein coding)	N/A	hs|Yp11.32	ENST00000420411	80161	NR_026710	ASMTL-AS1	ASMTL antisense RNA 1 (non-protein coding)	chrY:1481698-1481757	N/A	NR_026710	N/A	NR_026710	THC2664257	Hs.521856	1	7.41976	1.45221e-06	0.00049788	2.44859	5.45882	0.880236
Control	Day 14	ASMTL antisense RNA 1 (non-protein coding)	N/A	hs|Yp11.32	ENST00000420411	80161	NR_026710	ASMTL-AS1	ASMTL antisense RNA 1 (non-protein coding)	chrY:1481698-1481757	N/A	NR_026710	N/A	NR_026710	THC2664257	Hs.521856	1	5.76171	2.91701e-05	0.00419174	1.97806	3.93963	0.821449
Control	Day 28	ataxin 10	cytoplasm, cytosol, dendrite, neuronal cell body, perinuclear region of cytoplasm	hs|22q13.31	ENST00000381061	25814	NM_013236	ATXN10	ataxin 10	chr22:46240711-46240770	identical protein binding, protein binding	NM_013236	cell death, nervous system development, neuron projection development	NM_013236	THC2538473	Hs.475125	1	4.71695	0.000232631	0.0312456	0.741018	1.67135	0.76269
Control	Day 14	B melanoma antigen family, member 4	extracellular region	hs|21p11.1	ENST00000470054	85317	NM_181704	BAGE4	B melanoma antigen family, member 4	chr21:11039244-11039185	N/A	NM_181704	N/A	NM_181704	THC2486120	Hs.545789	1	5.48931	4.94794e-05	0.00566364	1.25822	2.39201	0.808191
NHSBT	Day 21	B melanoma antigen family, member 4	extracellular region	hs|21p11.1	ENST00000470054	85317	NM_181704	BAGE4	B melanoma antigen family, member 4	chr21:11039244-11039185	N/A	NM_181704	N/A	NM_181704	THC2486120	Hs.545789	1	6.1615	1.3674e-05	0.00213901	1.40431	2.64691	0.838753
Control	Day 21	B9 protein domain 2	centrosome, cilium, cilium axoneme, cytoplasm, cytoskeleton, cytosol, microtubule basal body, nucleus	hs|19q13.2	ENST00000243578	80776	NM_030578	B9D2	B9 protein domain 2	chr19:41860457-41860398	gamma-tubulin binding	NM_030578	M phase of mitotic cell cycle, cell projection organization, cilium assembly, mitotic cell cycle, mitotic prometaphase	NM_030578	THC2473695	Hs.567596	1	-6.20292	1.26574e-05	0.00137431	-2.84782	0.138906	-0.840413
Integra	Day 21	B9 protein domain 2	centrosome, cilium, cilium axoneme, cytoplasm, cytoskeleton, cytosol, microtubule basal body, nucleus	hs|19q13.2	ENST00000243578	80776	NM_030578	B9D2	B9 protein domain 2	chr19:41860457-41860398	gamma-tubulin binding	NM_030578	M phase of mitotic cell cycle, cell projection organization, cilium assembly, mitotic cell cycle, mitotic prometaphase	NM_030578	THC2473695	Hs.567596	1	-6.2224	1.22068e-05	0.00134203	-2.86121	0.137623	-0.841185
NHSBT	Day 21	B9 protein domain 2	centrosome, cilium, cilium axoneme, cytoplasm, cytoskeleton, cytosol, microtubule basal body, nucleus	hs|19q13.2	ENST00000243578	80776	NM_030578	B9D2	B9 protein domain 2	chr19:41860457-41860398	gamma-tubulin binding	NM_030578	M phase of mitotic cell cycle, cell projection organization, cilium assembly, mitotic cell cycle, mitotic prometaphase	NM_030578	THC2473695	Hs.567596	1	-6.27325	1.11073e-05	0.00189238	-3.02098	0.123195	-0.843178
Control	Day 7	baculoviral IAP repeat containing 5	centriole, chromosome passenger complex, chromosome; centromeric region, cytoplasm, cytoplasmic microtubule, cytoskeleton, cytosol, interphase microtubule organizing center, intracellular, midbody, nuclear chromosome, nucleolus, nucleus, spindle, spindle microtubule	hs|17q25.3	ENST00000301633	332	NM_001012271	BIRC5	baculoviral IAP repeat containing 5	chr17:76220720-76220779	Ran GTPase binding, caspase inhibitor activity, chaperone binding, cobalt ion binding, cofactor binding, cysteine-type endopeptidase inhibitor activity, enzyme binding, identical protein binding, metal ion binding, microtubule binding, peptidase inhibitor activity, protein binding, protein heterodimerization activity, protein homodimerization activity, tubulin binding, zinc ion binding	NM_001012271	G2/M transition of mitotic cell cycle, M phase of mitotic cell cycle, apoptosis, cell division, chromosome segregation, cytokinesis, establishment of chromosome localization, mitosis, mitotic cell cycle, mitotic prometaphase, negative regulation of caspase activity, positive regulation of exit from mitosis, positive regulation of mitotic cell cycle, protein complex localization, spindle checkpoint	NM_001012271	THC2464956	Hs.728893	1	-11.454	4.02745e-09	1.0333e-05	-2.61031	0.163764	-0.944087
Control	Day 14	baculoviral IAP repeat containing 5	centriole, chromosome passenger complex, chromosome; centromeric region, cytoplasm, cytoplasmic microtubule, cytoskeleton, cytosol, interphase microtubule organizing center, intracellular, midbody, nuclear chromosome, nucleolus, nucleus, spindle, spindle microtubule	hs|17q25.3	ENST00000301633	332	NM_001012271	BIRC5	baculoviral IAP repeat containing 5	chr17:76220720-76220779	Ran GTPase binding, caspase inhibitor activity, chaperone binding, cobalt ion binding, cofactor binding, cysteine-type endopeptidase inhibitor activity, enzyme binding, identical protein binding, metal ion binding, microtubule binding, peptidase inhibitor activity, protein binding, protein heterodimerization activity, protein homodimerization activity, tubulin binding, zinc ion binding	NM_001012271	G2/M transition of mitotic cell cycle, M phase of mitotic cell cycle, apoptosis, cell division, chromosome segregation, cytokinesis, establishment of chromosome localization, mitosis, mitotic cell cycle, mitotic prometaphase, negative regulation of caspase activity, positive regulation of exit from mitosis, positive regulation of mitotic cell cycle, protein complex localization, spindle checkpoint	NM_001012271	THC2464956	Hs.728893	1	-10.495	1.39671e-08	3.37092e-05	-2.21551	0.21531	-0.934431
Control	Day 21	baculoviral IAP repeat containing 5	centriole, chromosome passenger complex, chromosome; centromeric region, cytoplasm, cytoplasmic microtubule, cytoskeleton, cytosol, interphase microtubule organizing center, intracellular, midbody, nuclear chromosome, nucleolus, nucleus, spindle, spindle microtubule	hs|17q25.3	ENST00000301633	332	NM_001012271	BIRC5	baculoviral IAP repeat containing 5	chr17:76220720-76220779	Ran GTPase binding, caspase inhibitor activity, chaperone binding, cobalt ion binding, cofactor binding, cysteine-type endopeptidase inhibitor activity, enzyme binding, identical protein binding, metal ion binding, microtubule binding, peptidase inhibitor activity, protein binding, protein heterodimerization activity, protein homodimerization activity, tubulin binding, zinc ion binding	NM_001012271	G2/M transition of mitotic cell cycle, M phase of mitotic cell cycle, apoptosis, cell division, chromosome segregation, cytokinesis, establishment of chromosome localization, mitosis, mitotic cell cycle, mitotic prometaphase, negative regulation of caspase activity, positive regulation of exit from mitosis, positive regulation of mitotic cell cycle, protein complex localization, spindle checkpoint	NM_001012271	THC2464956	Hs.728893	1	-6.58075	6.3239e-06	0.000873336	-1.53148	0.345922	-0.854526
Integra	Day 7	baculoviral IAP repeat containing 5	centriole, chromosome passenger complex, chromosome; centromeric region, cytoplasm, cytoplasmic microtubule, cytoskeleton, cytosol, interphase microtubule organizing center, intracellular, midbody, nuclear chromosome, nucleolus, nucleus, spindle, spindle microtubule	hs|17q25.3	ENST00000301633	332	NM_001012271	BIRC5	baculoviral IAP repeat containing 5	chr17:76220720-76220779	Ran GTPase binding, caspase inhibitor activity, chaperone binding, cobalt ion binding, cofactor binding, cysteine-type endopeptidase inhibitor activity, enzyme binding, identical protein binding, metal ion binding, microtubule binding, peptidase inhibitor activity, protein binding, protein heterodimerization activity, protein homodimerization activity, tubulin binding, zinc ion binding	NM_001012271	G2/M transition of mitotic cell cycle, M phase of mitotic cell cycle, apoptosis, cell division, chromosome segregation, cytokinesis, establishment of chromosome localization, mitosis, mitotic cell cycle, mitotic prometaphase, negative regulation of caspase activity, positive regulation of exit from mitosis, positive regulation of mitotic cell cycle, protein complex localization, spindle checkpoint	NM_001012271	THC2464956	Hs.728893	1	-8.82592	1.51557e-07	9.62783e-05	-2.45828	0.181963	-0.910824
Integra	Day 14	baculoviral IAP repeat containing 5	centriole, chromosome passenger complex, chromosome; centromeric region, cytoplasm, cytoplasmic microtubule, cytoskeleton, cytosol, interphase microtubule organizing center, intracellular, midbody, nuclear chromosome, nucleolus, nucleus, spindle, spindle microtubule	hs|17q25.3	ENST00000301633	332	NM_001012271	BIRC5	baculoviral IAP repeat containing 5	chr17:76220720-76220779	Ran GTPase binding, caspase inhibitor activity, chaperone binding, cobalt ion binding, cofactor binding, cysteine-type endopeptidase inhibitor activity, enzyme binding, identical protein binding, metal ion binding, microtubule binding, peptidase inhibitor activity, protein binding, protein heterodimerization activity, protein homodimerization activity, tubulin binding, zinc ion binding	NM_001012271	G2/M transition of mitotic cell cycle, M phase of mitotic cell cycle, apoptosis, cell division, chromosome segregation, cytokinesis, establishment of chromosome localization, mitosis, mitotic cell cycle, mitotic prometaphase, negative regulation of caspase activity, positive regulation of exit from mitosis, positive regulation of mitotic cell cycle, protein complex localization, spindle checkpoint	NM_001012271	THC2464956	Hs.728893	1	-6.62743	5.81226e-06	0.000969022	-1.85868	0.275728	-0.856148
Integra	Day 21	baculoviral IAP repeat containing 5	centriole, chromosome passenger complex, chromosome; centromeric region, cytoplasm, cytoplasmic microtubule, cytoskeleton, cytosol, interphase microtubule organizing center, intracellular, midbody, nuclear chromosome, nucleolus, nucleus, spindle, spindle microtubule	hs|17q25.3	ENST00000301633	332	NM_001012271	BIRC5	baculoviral IAP repeat containing 5	chr17:76220720-76220779	Ran GTPase binding, caspase inhibitor activity, chaperone binding, cobalt ion binding, cofactor binding, cysteine-type endopeptidase inhibitor activity, enzyme binding, identical protein binding, metal ion binding, microtubule binding, peptidase inhibitor activity, protein binding, protein heterodimerization activity, protein homodimerization activity, tubulin binding, zinc ion binding	NM_001012271	G2/M transition of mitotic cell cycle, M phase of mitotic cell cycle, apoptosis, cell division, chromosome segregation, cytokinesis, establishment of chromosome localization, mitosis, mitotic cell cycle, mitotic prometaphase, negative regulation of caspase activity, positive regulation of exit from mitosis, positive regulation of mitotic cell cycle, protein complex localization, spindle checkpoint	NM_001012271	THC2464956	Hs.728893	1	-6.31465	1.02883e-05	0.00122039	-1.53755	0.344471	-0.844775
NHSBT	Day 7	baculoviral IAP repeat containing 5	centriole, chromosome passenger complex, chromosome; centromeric region, cytoplasm, cytoplasmic microtubule, cytoskeleton, cytosol, interphase microtubule organizing center, intracellular, midbody, nuclear chromosome, nucleolus, nucleus, spindle, spindle microtubule	hs|17q25.3	ENST00000301633	332	NM_001012271	BIRC5	baculoviral IAP repeat containing 5	chr17:76220720-76220779	Ran GTPase binding, caspase inhibitor activity, chaperone binding, cobalt ion binding, cofactor binding, cysteine-type endopeptidase inhibitor activity, enzyme binding, identical protein binding, metal ion binding, microtubule binding, peptidase inhibitor activity, protein binding, protein heterodimerization activity, protein homodimerization activity, tubulin binding, zinc ion binding	NM_001012271	G2/M transition of mitotic cell cycle, M phase of mitotic cell cycle, apoptosis, cell division, chromosome segregation, cytokinesis, establishment of chromosome localization, mitosis, mitotic cell cycle, mitotic prometaphase, negative regulation of caspase activity, positive regulation of exit from mitosis, positive regulation of mitotic cell cycle, protein complex localization, spindle checkpoint	NM_001012271	THC2464956	Hs.728893	1	-11.4296	4.15232e-09	6.57663e-06	-2.83495	0.140151	-0.943868
NHSBT	Day 14	baculoviral IAP repeat containing 5	centriole, chromosome passenger complex, chromosome; centromeric region, cytoplasm, cytoplasmic microtubule, cytoskeleton, cytosol, interphase microtubule organizing center, intracellular, midbody, nuclear chromosome, nucleolus, nucleus, spindle, spindle microtubule	hs|17q25.3	ENST00000301633	332	NM_001012271	BIRC5	baculoviral IAP repeat containing 5	chr17:76220720-76220779	Ran GTPase binding, caspase inhibitor activity, chaperone binding, cobalt ion binding, cofactor binding, cysteine-type endopeptidase inhibitor activity, enzyme binding, identical protein binding, metal ion binding, microtubule binding, peptidase inhibitor activity, protein binding, protein heterodimerization activity, protein homodimerization activity, tubulin binding, zinc ion binding	NM_001012271	G2/M transition of mitotic cell cycle, M phase of mitotic cell cycle, apoptosis, cell division, chromosome segregation, cytokinesis, establishment of chromosome localization, mitosis, mitotic cell cycle, mitotic prometaphase, negative regulation of caspase activity, positive regulation of exit from mitosis, positive regulation of mitotic cell cycle, protein complex localization, spindle checkpoint	NM_001012271	THC2464956	Hs.728893	1	-7.33441	1.67937e-06	0.000746628	-2.19155	0.218917	-0.877925
NHSBT	Day 21	baculoviral IAP repeat containing 5	centriole, chromosome passenger complex, chromosome; centromeric region, cytoplasm, cytoplasmic microtubule, cytoskeleton, cytosol, interphase microtubule organizing center, intracellular, midbody, nuclear chromosome, nucleolus, nucleus, spindle, spindle microtubule	hs|17q25.3	ENST00000301633	332	NM_001012271	BIRC5	baculoviral IAP repeat containing 5	chr17:76220720-76220779	Ran GTPase binding, caspase inhibitor activity, chaperone binding, cobalt ion binding, cofactor binding, cysteine-type endopeptidase inhibitor activity, enzyme binding, identical protein binding, metal ion binding, microtubule binding, peptidase inhibitor activity, protein binding, protein heterodimerization activity, protein homodimerization activity, tubulin binding, zinc ion binding	NM_001012271	G2/M transition of mitotic cell cycle, M phase of mitotic cell cycle, apoptosis, cell division, chromosome segregation, cytokinesis, establishment of chromosome localization, mitosis, mitotic cell cycle, mitotic prometaphase, negative regulation of caspase activity, positive regulation of exit from mitosis, positive regulation of mitotic cell cycle, protein complex localization, spindle checkpoint	NM_001012271	THC2464956	Hs.728893	1	-7.29358	1.80089e-06	0.000656652	-2.16255	0.223362	-0.876798
NHSBT	Day 28	baculoviral IAP repeat containing 5	centriole, chromosome passenger complex, chromosome; centromeric region, cytoplasm, cytoplasmic microtubule, cytoskeleton, cytosol, interphase microtubule organizing center, intracellular, midbody, nuclear chromosome, nucleolus, nucleus, spindle, spindle microtubule	hs|17q25.3	ENST00000301633	332	NM_001012271	BIRC5	baculoviral IAP repeat containing 5	chr17:76220720-76220779	Ran GTPase binding, caspase inhibitor activity, chaperone binding, cobalt ion binding, cofactor binding, cysteine-type endopeptidase inhibitor activity, enzyme binding, identical protein binding, metal ion binding, microtubule binding, peptidase inhibitor activity, protein binding, protein heterodimerization activity, protein homodimerization activity, tubulin binding, zinc ion binding	NM_001012271	G2/M transition of mitotic cell cycle, M phase of mitotic cell cycle, apoptosis, cell division, chromosome segregation, cytokinesis, establishment of chromosome localization, mitosis, mitotic cell cycle, mitotic prometaphase, negative regulation of caspase activity, positive regulation of exit from mitosis, positive regulation of mitotic cell cycle, protein complex localization, spindle checkpoint	NM_001012271	THC2464956	Hs.728893	1	-6.7471	4.68811e-06	0.000785182	-1.52885	0.346554	-0.860196
Integra	Day 14	Bardet-Biedl syndrome 10	cilium	hs|12q21.2	ENST00000393262	79738	NM_024685	BBS10	Bardet-Biedl syndrome 10	chr12:76738836-76738777	ATP binding, nucleotide binding	NM_024685	cellular protein metabolic process, nonmotile primary cilium assembly, photoreceptor cell maintenance, response to stimulus, retina homeostasis	NM_024685	THC2471377	Hs.96322	1	6.10128	1.53059e-05	0.00180956	1.49249	2.81374	0.836297
Integra	Day 7	Bardet-Biedl syndrome 5	BBSome, cilium, cilium membrane, cytoplasm, cytoskeleton, intracellular, microtubule basal body, plasma membrane	hs|2q31.1	ENST00000472667	129880	NM_152384	BBS5	Bardet-Biedl syndrome 5	chr2:170362885-170362944	phosphatidylinositol-3-phosphate binding, protein binding	NM_152384	cilium assembly, flagellum assembly, heart looping, melanosome transport, response to stimulus, visual perception	NM_152384	THC2512213	Hs.233398	1	-6.00408	1.838e-05	0.00223932	-2.79821	0.143766	-0.832224
Integra	Day 21	Bartter syndrome, infantile, with sensorineural deafness (Barttin)	basolateral plasma membrane, cytoplasm, integral to plasma membrane, plasma membrane, protein complex	hs|1p32.3	ENST00000371265	7809	NM_057176	BSND	Bartter syndrome, infantile, with sensorineural deafness (Barttin)	chr1:55474262-55474321	chloride channel activity, chloride channel regulator activity	NM_057176	chloride transport	NM_057176	THC2480832	Hs.151291	1	7.95259	5.98945e-07	0.000189727	2.55034	5.85772	0.89336
Control	Day 14	BCL2-associated agonist of cell death	cytoplasm, cytosol, membrane, mitochondrial outer membrane, mitochondrion	hs|11q13.1	ENST00000544271	572	AK309150	BAD	BCL2-associated agonist of cell death	chr11:64044487-64044428	caspase activator activity, lipid binding, phospholipid binding, protein binding, protein heterodimerization activity, protein kinase binding, protein phosphatase binding	ENST00000544271	ADP metabolic process, ATP metabolic process, activation of caspase activity, activation of pro-apoptotic gene products, apoptosis, cellular process regulating host cell cycle in response to virus, cellular response to hypoxia, cellular response to lipid, cellular response to mechanical stimulus, cellular response to nicotine, cytokine-mediated signaling pathway, fibroblast growth factor receptor…	N/A	THC2562758	Hs.370254	1	5.35525	6.44003e-05	0.00662069	2.6144	6.12369	0.801179
Integra	Day 21	BCL2-associated agonist of cell death	cytoplasm, cytosol, membrane, mitochondrial outer membrane, mitochondrion	hs|11q13.1	ENST00000544271	572	AK309150	BAD	BCL2-associated agonist of cell death	chr11:64044487-64044428	caspase activator activity, lipid binding, phospholipid binding, protein binding, protein heterodimerization activity, protein kinase binding, protein phosphatase binding	ENST00000544271	ADP metabolic process, ATP metabolic process, activation of caspase activity, activation of pro-apoptotic gene products, apoptosis, cellular process regulating host cell cycle in response to virus, cellular response to hypoxia, cellular response to lipid, cellular response to mechanical stimulus, cellular response to nicotine, cytokine-mediated signaling pathway, fibroblast growth factor receptor…	N/A	THC2562758	Hs.370254	1	7.0711	2.64566e-06	0.000517723	3.41142	10.64	0.870389
NHSBT	Day 21	BCL2-like 13 (apoptosis facilitator)	integral to membrane, membrane, mitochondrial membrane, mitochondrion, nucleus	hs|22q11.21	ENST00000418951	23786	NM_015367	BCL2L13	BCL2-like 13 (apoptosis facilitator)	chr22:18209937-18209996	caspase activator activity	NM_015367	activation of caspase activity, induction of apoptosis, regulation of apoptosis	NM_015367	THC2598136	Hs.631672	1	10.902	8.15453e-09	1.75276e-05	4.89494	29.7525	0.938804
NHSBT	Day 21	BCL2-related protein A1	cytoplasm	hs|15q25.1	ENST00000485386	597	NM_004049	BCL2A1	BCL2-related protein A1	chr15:80253252-80253220	protein binding	NM_004049	regulation of apoptosis	NM_004049	THC2477337	Hs.227817	1	-6.1529	1.38956e-05	0.00215373	-2.70121	0.153764	-0.838405
NHSBT	Day 7	beta 1,3-galactosyltransferase-like	endoplasmic reticulum, endoplasmic reticulum membrane, integral to membrane, membrane	hs|13q12.3	ENST00000343307	145173	NM_194318	B3GALTL	beta 1,3-galactosyltransferase-like	chr13:31905614-31905673	transferase activity; transferring glycosyl groups	NM_194318	carbohydrate metabolic process, fucose metabolic process	NM_194318	THC2732547	Hs.13205	1	5.86688	2.38492e-05	0.00296817	0.939763	1.91821	0.826237
Control	Day 14	BH3 interacting domain death agonist	cytoplasm, cytosol, integral to mitochondrial membrane, membrane, membrane fraction, mitochondrial outer membrane, mitochondrion	hs|22q11.21	ENST00000342111	637	NM_197966	BID	BH3 interacting domain death agonist	chr22:18218324-18218265	death receptor binding, protein binding, ubiquitin protein ligase binding	NM_197966	activation of pro-apoptotic gene products, apoptosis, apoptotic mitochondrial changes, brain development, establishment of protein localization in membrane, glial cell apoptosis, induction of apoptosis via death domain receptors, neuron apoptosis, positive regulation of protein homooligomerization, positive regulation of release of cytochrome c from mitochondria, protein targeting to mitochondrio…	NM_197966	THC2743156	Hs.591054	1	-7.08885	2.56505e-06	0.00107514	-1.71701	0.304178	-0.870917
Control	Day 21	BH3 interacting domain death agonist	cytoplasm, cytosol, integral to mitochondrial membrane, membrane, membrane fraction, mitochondrial outer membrane, mitochondrion	hs|22q11.21	ENST00000342111	637	NM_197966	BID	BH3 interacting domain death agonist	chr22:18218324-18218265	death receptor binding, protein binding, ubiquitin protein ligase binding	NM_197966	activation of pro-apoptotic gene products, apoptosis, apoptotic mitochondrial changes, brain development, establishment of protein localization in membrane, glial cell apoptosis, induction of apoptosis via death domain receptors, neuron apoptosis, positive regulation of protein homooligomerization, positive regulation of release of cytochrome c from mitochondria, protein targeting to mitochondrio…	NM_197966	THC2743156	Hs.591054	1	-6.23764	1.18658e-05	0.00131023	-1.85538	0.27636	-0.841786
Control	Day 28	BH3 interacting domain death agonist	cytoplasm, cytosol, integral to mitochondrial membrane, membrane, membrane fraction, mitochondrial outer membrane, mitochondrion	hs|22q11.21	ENST00000342111	637	NM_197966	BID	BH3 interacting domain death agonist	chr22:18218324-18218265	death receptor binding, protein binding, ubiquitin protein ligase binding	NM_197966	activation of pro-apoptotic gene products, apoptosis, apoptotic mitochondrial changes, brain development, establishment of protein localization in membrane, glial cell apoptosis, induction of apoptosis via death domain receptors, neuron apoptosis, positive regulation of protein homooligomerization, positive regulation of release of cytochrome c from mitochondria, protein targeting to mitochondrio…	NM_197966	THC2743156	Hs.591054	1	-5.10353	0.000106271	0.0204795	-1.43388	0.370134	-0.787061
NHSBT	Day 28	BH3 interacting domain death agonist	cytoplasm, cytosol, integral to mitochondrial membrane, membrane, membrane fraction, mitochondrial outer membrane, mitochondrion	hs|22q11.21	ENST00000342111	637	NM_197966	BID	BH3 interacting domain death agonist	chr22:18218324-18218265	death receptor binding, protein binding, ubiquitin protein ligase binding	NM_197966	activation of pro-apoptotic gene products, apoptosis, apoptotic mitochondrial changes, brain development, establishment of protein localization in membrane, glial cell apoptosis, induction of apoptosis via death domain receptors, neuron apoptosis, positive regulation of protein homooligomerization, positive regulation of release of cytochrome c from mitochondria, protein targeting to mitochondrio…	NM_197966	THC2743156	Hs.591054	1	-6.83587	4.00228e-06	0.000706786	-1.93585	0.261368	-0.863096
Control	Day 14	BMX non-receptor tyrosine kinase	cytoplasm, cytosol, ruffle membrane	hs|Xp22.2	ENST00000342014	660	NM_001721	BMX	BMX non-receptor tyrosine kinase	chrX:15574466-15574525	ATP binding, metal ion binding, non-membrane spanning protein tyrosine kinase activity, nucleotide binding, protein binding, protein tyrosine kinase activity, signal transducer activity	NM_001721	apoptosis, cell adhesion, cellular component disassembly involved in apoptosis, intracellular signal transduction, mesoderm development, protein autophosphorylation, protein phosphorylation, response to stress, signal transduction	NM_001721	THC2472332	Hs.495731	1	6.11776	1.48402e-05	0.00292664	1.4771	2.78388	0.836974
NHSBT	Day 14	BMX non-receptor tyrosine kinase	cytoplasm, cytosol, ruffle membrane	hs|Xp22.2	ENST00000342014	660	NM_001721	BMX	BMX non-receptor tyrosine kinase	chrX:15574466-15574525	ATP binding, metal ion binding, non-membrane spanning protein tyrosine kinase activity, nucleotide binding, protein binding, protein tyrosine kinase activity, signal transducer activity	NM_001721	apoptosis, cell adhesion, cellular component disassembly involved in apoptosis, intracellular signal transduction, mesoderm development, protein autophosphorylation, protein phosphorylation, response to stress, signal transduction	NM_001721	THC2472332	Hs.495731	1	6.23712	1.18773e-05	0.00236999	1.67963	3.20347	0.841766
NHSBT	Day 28	brain expressed, X-linked 5	cytoplasm	hs|Xq22.1	ENST00000333643	340542	NM_001012978	BEX5	brain expressed, X-linked 5	chrX:101408900-101408841	N/A	NM_001012978	N/A	NM_001012978	THC2474846	Hs.47209	1	-6.66922	5.39081e-06	0.000867372	-1.19085	0.438044	-0.85758
Control	Day 28	breast carcinoma amplified sequence 2	nucleolus, nucleus, spliceosomal complex	hs|1p13.2	ENST00000485021	10286	NM_005872	BCAS2	breast carcinoma amplified sequence 2	chr1:115110626-115110567	N/A	NM_005872	RNA splicing, RNA splicing; via transesterification reactions, mRNA processing	NM_005872	THC2468357	Hs.22960	1	4.47201	0.000385217	0.0399531	1.31721	2.49184	0.745347
Control	Day 7	bromodomain containing 1	MOZ/MORF histone acetyltransferase complex, nucleus	hs|22q13.33	ENST00000457780	23774	NM_014577	BRD1	bromodomain containing 1	chr22:50167024-50166965	metal ion binding, zinc ion binding	NM_014577	chromatin modification, histone H3 acetylation	NM_014577	NP1473492	Hs.127950	1	6.2004	1.27171e-05	0.00216506	1.30456	2.47009	0.840312
NHSBT	Day 7	bromodomain containing 1	MOZ/MORF histone acetyltransferase complex, nucleus	hs|22q13.33	ENST00000457780	23774	NM_014577	BRD1	bromodomain containing 1	chr22:50167024-50166965	metal ion binding, zinc ion binding	NM_014577	chromatin modification, histone H3 acetylation	NM_014577	NP1473492	Hs.127950	1	6.08813	1.56884e-05	0.00220871	1.67718	3.19802	0.835754
Integra	Day 28	bromodomain PHD finger transcription factor	NURF complex, cytoplasm, nucleolus, nucleus	hs|17q24.2	ENST00000342579	2186	NM_182641	BPTF	bromodomain PHD finger transcription factor	chr17:65980372-65980431	DNA-dependent ATPase activity, metal ion binding, protein binding, sequence-specific DNA binding, transcription factor binding, zinc ion binding	NM_182641	brain development, chromatin remodeling, negative regulation of transcription from RNA polymerase II promoter, positive regulation of transcription; DNA-dependent, regulation of transcription; DNA-dependent, transcription; DNA-dependent	NM_182641	THC2477971	Hs.444200	1	-8.55145	2.31097e-07	7.39327e-05	-1.37166	0.386447	-0.905804
Control	Day 14	Bruton agammaglobulinemia tyrosine kinase	cytoplasm, cytoplasmic vesicle, cytosol, membrane raft, nucleus, plasma membrane	hs|Xq22.1	ENST00000372860	695	NM_000061	BTK	Bruton agammaglobulinemia tyrosine kinase	chrX:100604520-100604461	ATP binding, identical protein binding, lipid binding, metal ion binding, non-membrane spanning protein tyrosine kinase activity, nucleotide binding, phosphatidylinositol-3;4;5-trisphosphate binding, protein binding, protein tyrosine kinase activity	NM_000061	B cell activation, B cell receptor signaling pathway, I-kappaB kinase/NF-kappaB cascade, adaptive immune response, apoptosis, calcium-mediated signaling, cell maturation, innate immune response, intracellular signal transduction, mesoderm development, peptidyl-tyrosine phosphorylation, positive regulation of B cell differentiation, positive regulation of NF-kappaB transcription factor activity, p…	NM_000061	NP1460408	Hs.159494	1	6.27616	1.10475e-05	0.00250332	1.72022	3.29487	0.843291
Control	Day 28	BTB (POZ) domain containing 16	N/A	hs|10q26.13	ENST00000368994	118663	NM_144587	BTBD16	BTB (POZ) domain containing 16	chr10:124097550-124097609	N/A	NM_144587	N/A	NM_144587	THC2481480	Hs.422466	1	5.90473	2.219e-05	0.0089532	1.96451	3.90281	0.827917
NHSBT	Day 14	BTB (POZ) domain containing 16	N/A	hs|10q26.13	ENST00000368994	118663	NM_144587	BTBD16	BTB (POZ) domain containing 16	chr10:124097550-124097609	N/A	NM_144587	N/A	NM_144587	THC2481480	Hs.422466	1	6.3803	9.11615e-06	0.00207809	3.00879	8.04892	0.847263
Control	Day 14	C1q and tumor necrosis factor related protein 3	collagen, extracellular region	hs|5p13.2	ENST00000513471	114899	NM_181435	C1QTNF3	C1q and tumor necrosis factor related protein 3	chr5:34020663-34020604	N/A	NM_181435	N/A	NM_181435	THC2470610	Hs.171929	1	-6.38761	8.99439e-06	0.00222372	-2.16121	0.223568	-0.847536
Control	Day 21	C1q and tumor necrosis factor related protein 3	collagen, extracellular region	hs|5p13.2	ENST00000513471	114899	NM_181435	C1QTNF3	C1q and tumor necrosis factor related protein 3	chr5:34020663-34020604	N/A	NM_181435	N/A	NM_181435	THC2470610	Hs.171929	1	-8.19596	4.04553e-07	0.000148937	-2.82435	0.141184	-0.898683
Control	Day 28	C1q and tumor necrosis factor related protein 3	collagen, extracellular region	hs|5p13.2	ENST00000513471	114899	NM_181435	C1QTNF3	C1q and tumor necrosis factor related protein 3	chr5:34020663-34020604	N/A	NM_181435	N/A	NM_181435	THC2470610	Hs.171929	1	-8.19296	4.06492e-07	0.00103011	-2.56405	0.169101	-0.89862
Integra	Day 14	C1q and tumor necrosis factor related protein 3	collagen, extracellular region	hs|5p13.2	ENST00000513471	114899	NM_181435	C1QTNF3	C1q and tumor necrosis factor related protein 3	chr5:34020663-34020604	N/A	NM_181435	N/A	NM_181435	THC2470610	Hs.171929	1	-7.44841	1.38337e-06	0.000387368	-2.44415	0.183755	-0.880998
Integra	Day 28	C1q and tumor necrosis factor related protein 3	collagen, extracellular region	hs|5p13.2	ENST00000513471	114899	NM_181435	C1QTNF3	C1q and tumor necrosis factor related protein 3	chr5:34020663-34020604	N/A	NM_181435	N/A	NM_181435	THC2470610	Hs.171929	1	-8.40089	2.92392e-07	9.03616e-05	-2.66478	0.157696	-0.902878
NHSBT	Day 14	C1q and tumor necrosis factor related protein 3	collagen, extracellular region	hs|5p13.2	ENST00000513471	114899	NM_181435	C1QTNF3	C1q and tumor necrosis factor related protein 3	chr5:34020663-34020604	N/A	NM_181435	N/A	NM_181435	THC2470610	Hs.171929	1	-6.70873	5.0215e-06	0.00142732	-2.11491	0.230859	-0.858915
NHSBT	Day 21	C1q and tumor necrosis factor related protein 3	collagen, extracellular region	hs|5p13.2	ENST00000513471	114899	NM_181435	C1QTNF3	C1q and tumor necrosis factor related protein 3	chr5:34020663-34020604	N/A	NM_181435	N/A	NM_181435	THC2470610	Hs.171929	1	-6.06596	1.63559e-05	0.00240719	-2.32331	0.199808	-0.834833
NHSBT	Day 28	C1q and tumor necrosis factor related protein 3	collagen, extracellular region	hs|5p13.2	ENST00000513471	114899	NM_181435	C1QTNF3	C1q and tumor necrosis factor related protein 3	chr5:34020663-34020604	N/A	NM_181435	N/A	NM_181435	THC2470610	Hs.171929	1	-7.89236	6.60799e-07	0.000201755	-2.45548	0.182317	-0.891981
Control	Day 7	cadherin 11, type 2, OB-cadherin (osteoblast)	cytoplasm, integral to membrane, plasma membrane	hs|16q21	ENST00000394156	1009	NM_001797	CDH11	cadherin 11, type 2, OB-cadherin (osteoblast)	chr16:64980928-64980869	calcium ion binding	NM_001797	adherens junction organization, cell adhesion, cell junction assembly, cell-cell adhesion, cell-cell junction organization, homophilic cell adhesion, ossification, skeletal system development	NM_001797	THC2485939	Hs.116471	1	-9.23343	8.23381e-08	6.56673e-05	-2.76002	0.147622	-0.917597
Control	Day 14	cadherin 11, type 2, OB-cadherin (osteoblast)	cytoplasm, integral to membrane, plasma membrane	hs|16q21	ENST00000394156	1009	NM_001797	CDH11	cadherin 11, type 2, OB-cadherin (osteoblast)	chr16:64980928-64980869	calcium ion binding	NM_001797	adherens junction organization, cell adhesion, cell junction assembly, cell-cell adhesion, cell-cell junction organization, homophilic cell adhesion, ossification, skeletal system development	NM_001797	THC2485939	Hs.116471	1	-11.4334	4.13293e-09	1.6113e-05	-2.85289	0.138419	-0.943902
Control	Day 21	cadherin 11, type 2, OB-cadherin (osteoblast)	cytoplasm, integral to membrane, plasma membrane	hs|16q21	ENST00000394156	1009	NM_001797	CDH11	cadherin 11, type 2, OB-cadherin (osteoblast)	chr16:64980928-64980869	calcium ion binding	NM_001797	adherens junction organization, cell adhesion, cell junction assembly, cell-cell adhesion, cell-cell junction organization, homophilic cell adhesion, ossification, skeletal system development	NM_001797	THC2485939	Hs.116471	1	-9.9468	2.95835e-08	2.88342e-05	-3.39195	0.0952622	-0.927791
Control	Day 28	cadherin 11, type 2, OB-cadherin (osteoblast)	cytoplasm, integral to membrane, plasma membrane	hs|16q21	ENST00000394156	1009	NM_001797	CDH11	cadherin 11, type 2, OB-cadherin (osteoblast)	chr16:64980928-64980869	calcium ion binding	NM_001797	adherens junction organization, cell adhesion, cell junction assembly, cell-cell adhesion, cell-cell junction organization, homophilic cell adhesion, ossification, skeletal system development	NM_001797	THC2485939	Hs.116471	1	-11.5907	3.39606e-09	3.50658e-05	-3.33682	0.0989731	-0.945292
Integra	Day 7	cadherin 11, type 2, OB-cadherin (osteoblast)	cytoplasm, integral to membrane, plasma membrane	hs|16q21	ENST00000394156	1009	NM_001797	CDH11	cadherin 11, type 2, OB-cadherin (osteoblast)	chr16:64980928-64980869	calcium ion binding	NM_001797	adherens junction organization, cell adhesion, cell junction assembly, cell-cell adhesion, cell-cell junction organization, homophilic cell adhesion, ossification, skeletal system development	NM_001797	THC2485939	Hs.116471	1	-9.55995	5.11866e-08	4.55139e-05	-2.57949	0.167301	-0.922504
Integra	Day 14	cadherin 11, type 2, OB-cadherin (osteoblast)	cytoplasm, integral to membrane, plasma membrane	hs|16q21	ENST00000394156	1009	NM_001797	CDH11	cadherin 11, type 2, OB-cadherin (osteoblast)	chr16:64980928-64980869	calcium ion binding	NM_001797	adherens junction organization, cell adhesion, cell junction assembly, cell-cell adhesion, cell-cell junction organization, homophilic cell adhesion, ossification, skeletal system development	NM_001797	THC2485939	Hs.116471	1	-10.5717	1.26051e-08	2.77768e-05	-2.96559	0.128018	-0.935289
Integra	Day 21	cadherin 11, type 2, OB-cadherin (osteoblast)	cytoplasm, integral to membrane, plasma membrane	hs|16q21	ENST00000394156	1009	NM_001797	CDH11	cadherin 11, type 2, OB-cadherin (osteoblast)	chr16:64980928-64980869	calcium ion binding	NM_001797	adherens junction organization, cell adhesion, cell junction assembly, cell-cell adhesion, cell-cell junction organization, homophilic cell adhesion, ossification, skeletal system development	NM_001797	THC2485939	Hs.116471	1	-9.60751	4.7809e-08	3.36542e-05	-3.48749	0.0891584	-0.923184
Integra	Day 28	cadherin 11, type 2, OB-cadherin (osteoblast)	cytoplasm, integral to membrane, plasma membrane	hs|16q21	ENST00000394156	1009	NM_001797	CDH11	cadherin 11, type 2, OB-cadherin (osteoblast)	chr16:64980928-64980869	calcium ion binding	NM_001797	adherens junction organization, cell adhesion, cell junction assembly, cell-cell adhesion, cell-cell junction organization, homophilic cell adhesion, ossification, skeletal system development	NM_001797	THC2485939	Hs.116471	1	-11.6124	3.30567e-09	3.08635e-06	-3.60015	0.0824605	-0.94548
NHSBT	Day 7	cadherin 11, type 2, OB-cadherin (osteoblast)	cytoplasm, integral to membrane, plasma membrane	hs|16q21	ENST00000394156	1009	NM_001797	CDH11	cadherin 11, type 2, OB-cadherin (osteoblast)	chr16:64980928-64980869	calcium ion binding	NM_001797	adherens junction organization, cell adhesion, cell junction assembly, cell-cell adhesion, cell-cell junction organization, homophilic cell adhesion, ossification, skeletal system development	NM_001797	THC2485939	Hs.116471	1	-7.29018	1.81144e-06	0.000516786	-2.34892	0.196293	-0.876703
NHSBT	Day 14	cadherin 11, type 2, OB-cadherin (osteoblast)	cytoplasm, integral to membrane, plasma membrane	hs|16q21	ENST00000394156	1009	NM_001797	CDH11	cadherin 11, type 2, OB-cadherin (osteoblast)	chr16:64980928-64980869	calcium ion binding	NM_001797	adherens junction organization, cell adhesion, cell junction assembly, cell-cell adhesion, cell-cell junction organization, homophilic cell adhesion, ossification, skeletal system development	NM_001797	THC2485939	Hs.116471	1	-12.6297	9.77276e-10	1.23828e-05	-3.12345	0.114749	-0.953329
NHSBT	Day 21	cadherin 11, type 2, OB-cadherin (osteoblast)	cytoplasm, integral to membrane, plasma membrane	hs|16q21	ENST00000394156	1009	NM_001797	CDH11	cadherin 11, type 2, OB-cadherin (osteoblast)	chr16:64980928-64980869	calcium ion binding	NM_001797	adherens junction organization, cell adhesion, cell junction assembly, cell-cell adhesion, cell-cell junction organization, homophilic cell adhesion, ossification, skeletal system development	NM_001797	THC2485939	Hs.116471	1	-10.8852	8.33539e-09	1.75276e-05	-3.20602	0.108366	-0.938631
NHSBT	Day 28	cadherin 11, type 2, OB-cadherin (osteoblast)	cytoplasm, integral to membrane, plasma membrane	hs|16q21	ENST00000394156	1009	NM_001797	CDH11	cadherin 11, type 2, OB-cadherin (osteoblast)	chr16:64980928-64980869	calcium ion binding	NM_001797	adherens junction organization, cell adhesion, cell junction assembly, cell-cell adhesion, cell-cell junction organization, homophilic cell adhesion, ossification, skeletal system development	NM_001797	THC2485939	Hs.116471	1	-13.6554	3.09755e-10	9.23488e-07	-3.54605	0.0856114	-0.959675
Integra	Day 14	cadherin 13, H-cadherin (heart)	anchored to membrane, caveola, cytoplasm, external side of plasma membrane, extracellular space, integral to membrane, membrane, neuron projection, perinuclear region of cytoplasm, plasma membrane	hs|16q23.3	N/A	1012	NM_001257	CDH13	cadherin 13, H-cadherin (heart)	chr16:83830027-83830086	adiponectin binding, cadherin binding, calcium ion binding, lipoprotein particle binding, low-density lipoprotein particle binding, protein homodimerization activity	NM_001257	Rac protein signal transduction, Rho protein signal transduction, adherens junction organization, calcium-dependent cell-cell adhesion, cell junction assembly, cell-cell junction organization, endothelial cell migration, homophilic cell adhesion, keratinocyte proliferation, lamellipodium assembly, localization within membrane, low-density lipoprotein particle mediated signaling, mitotic cell cycl…	NM_001257	THC2467949	Hs.654386	1	7.46367	1.3481e-06	0.000384675	2.34545	5.08217	0.881401
NHSBT	Day 14	cadherin 13, H-cadherin (heart)	anchored to membrane, caveola, cytoplasm, external side of plasma membrane, extracellular space, integral to membrane, membrane, neuron projection, perinuclear region of cytoplasm, plasma membrane	hs|16q23.3	N/A	1012	NM_001257	CDH13	cadherin 13, H-cadherin (heart)	chr16:83830027-83830086	adiponectin binding, cadherin binding, calcium ion binding, lipoprotein particle binding, low-density lipoprotein particle binding, protein homodimerization activity	NM_001257	Rac protein signal transduction, Rho protein signal transduction, adherens junction organization, calcium-dependent cell-cell adhesion, cell junction assembly, cell-cell junction organization, endothelial cell migration, homophilic cell adhesion, keratinocyte proliferation, lamellipodium assembly, localization within membrane, low-density lipoprotein particle mediated signaling, mitotic cell cycl…	NM_001257	THC2467949	Hs.654386	1	5.90711	2.20895e-05	0.00348773	1.9199	3.78397	0.828022
Integra	Day 21	cadherin 26	integral to membrane, plasma membrane	hs|20q13.33	ENST00000244047	60437	AF169690	CDH26	cadherin 26	chr20:58608652-58608711	calcium ion binding	ENST00000244047	cell adhesion, homophilic cell adhesion	N/A	THC2602372	Hs.729046	1	6.41095	8.61721e-06	0.00106523	3.87074	14.6289	0.848405
Integra	Day 14	cadherin-related family member 4	integral to membrane, plasma membrane	hs|3p21.31	ENST00000412678	389118	NM_001007540	CDHR4	cadherin-related family member 4	chr3:49828250-49828191	calcium ion binding	NM_001007540	cell adhesion, homophilic cell adhesion	NM_001007540	THC2617600	Hs.363312	1	5.93765	2.08442e-05	0.00215138	3.93431	15.2878	0.829361
Control	Day 7	cadherin-related family member 5	coated pit, integral to membrane, membrane, plasma membrane	hs|11p15.5	ENST00000531899	53841	NM_031264	CDHR5	cadherin-related family member 5	chr11:619570-619511	calcium ion binding	NM_031264	calcium-dependent cell-cell adhesion, cell adhesion, homophilic cell adhesion	NM_031264	THC2487609	Hs.165619	1	5.83606	2.52955e-05	0.00338552	1.01026	2.01427	0.824852
Control	Day 14	cadherin-related family member 5	coated pit, integral to membrane, membrane, plasma membrane	hs|11p15.5	ENST00000531899	53841	NM_031264	CDHR5	cadherin-related family member 5	chr11:619570-619511	calcium ion binding	NM_031264	calcium-dependent cell-cell adhesion, cell adhesion, homophilic cell adhesion	NM_031264	THC2487609	Hs.165619	1	6.69366	5.15918e-06	0.00162411	1.73881	3.33759	0.858408
Control	Day 28	cadherin-related family member 5	coated pit, integral to membrane, membrane, plasma membrane	hs|11p15.5	ENST00000531899	53841	NM_031264	CDHR5	cadherin-related family member 5	chr11:619570-619511	calcium ion binding	NM_031264	calcium-dependent cell-cell adhesion, cell adhesion, homophilic cell adhesion	NM_031264	THC2487609	Hs.165619	1	4.91056	0.00015681	0.0252577	0.844808	1.79603	0.775327
NHSBT	Day 7	cadherin-related family member 5	coated pit, integral to membrane, membrane, plasma membrane	hs|11p15.5	ENST00000531899	53841	NM_031264	CDHR5	cadherin-related family member 5	chr11:619570-619511	calcium ion binding	NM_031264	calcium-dependent cell-cell adhesion, cell adhesion, homophilic cell adhesion	NM_031264	THC2487609	Hs.165619	1	6.18724	1.30327e-05	0.00194276	1.13222	2.19196	0.839787
NHSBT	Day 14	cadherin-related family member 5	coated pit, integral to membrane, membrane, plasma membrane	hs|11p15.5	ENST00000531899	53841	NM_031264	CDHR5	cadherin-related family member 5	chr11:619570-619511	calcium ion binding	NM_031264	calcium-dependent cell-cell adhesion, cell adhesion, homophilic cell adhesion	NM_031264	THC2487609	Hs.165619	1	5.82506	2.58332e-05	0.00381721	1.18653	2.27604	0.824354
Control	Day 14	calcium binding protein 1	Golgi apparatus, cell cortex, cell junction, cytoplasm, cytoskeleton, dendrite, neuronal cell body, nucleus, perinuclear region of cytoplasm, plasma membrane, postsynaptic density, postsynaptic membrane, synapse	hs|12q24.31	ENST00000288616	9478	NM_001033677	CABP1	calcium binding protein 1	chr12:121098883-121098942	calcium ion binding, calcium-dependent protein binding, enzyme inhibitor activity, protein binding	NM_001033677	negative regulation of catalytic activity	NM_001033677	NP077182	Hs.458482	1	6.26972	1.11801e-05	0.00250332	1.01827	2.02548	0.843041
NHSBT	Day 21	calcium homeostasis modulator 1	endoplasmic reticulum, endoplasmic reticulum membrane, integral to membrane, plasma membrane	hs|10q24.33	ENST00000329905	255022	NM_001001412	CALHM1	calcium homeostasis modulator 1	chr10:105213658-105213599	calcium channel activity, identical protein binding, ion channel activity	NM_001001412	ion transport	NM_001001412	THC2485129	Hs.680365	1	6.54259	6.77703e-06	0.0015022	3.45363	10.9559	0.85318
Control	Day 7	calcium/calmodulin-dependent protein kinase I	cytoplasm, nucleus	hs|3p25.3	ENST00000397277	8536	NM_003656	CAMK1	calcium/calmodulin-dependent protein kinase I	chr3:9802404-9802345	ATP binding, calmodulin binding, calmodulin-dependent protein kinase activity, nucleotide binding, protein binding	NM_003656	cell cycle, cell differentiation, multicellular organismal development, nervous system development, nucleocytoplasmic transport, positive regulation of dendritic spine development, positive regulation of muscle cell differentiation, positive regulation of neuron projection development, positive regulation of protein serine/threonine kinase activity, positive regulation of synapse structural plast…	NM_003656	THC2616193	Hs.434875	1	5.89786	2.24818e-05	0.00318281	1.01037	2.01443	0.827614
Integra	Day 7	calcium/calmodulin-dependent protein kinase I	cytoplasm, nucleus	hs|3p25.3	ENST00000397277	8536	NM_003656	CAMK1	calcium/calmodulin-dependent protein kinase I	chr3:9802404-9802345	ATP binding, calmodulin binding, calmodulin-dependent protein kinase activity, nucleotide binding, protein binding	NM_003656	cell cycle, cell differentiation, multicellular organismal development, nervous system development, nucleocytoplasmic transport, positive regulation of dendritic spine development, positive regulation of muscle cell differentiation, positive regulation of neuron projection development, positive regulation of protein serine/threonine kinase activity, positive regulation of synapse structural plast…	NM_003656	THC2616193	Hs.434875	1	6.2496	1.16052e-05	0.00166626	1.12192	2.17636	0.842256
Integra	Day 28	calcium/calmodulin-dependent protein kinase I	cytoplasm, nucleus	hs|3p25.3	ENST00000397277	8536	NM_003656	CAMK1	calcium/calmodulin-dependent protein kinase I	chr3:9802404-9802345	ATP binding, calmodulin binding, calmodulin-dependent protein kinase activity, nucleotide binding, protein binding	NM_003656	cell cycle, cell differentiation, multicellular organismal development, nervous system development, nucleocytoplasmic transport, positive regulation of dendritic spine development, positive regulation of muscle cell differentiation, positive regulation of neuron projection development, positive regulation of protein serine/threonine kinase activity, positive regulation of synapse structural plast…	NM_003656	THC2616193	Hs.434875	1	6.2445	1.17155e-05	0.00125535	1.0893	2.12771	0.842056
NHSBT	Day 14	calcium/calmodulin-dependent protein kinase I	cytoplasm, nucleus	hs|3p25.3	ENST00000397277	8536	NM_003656	CAMK1	calcium/calmodulin-dependent protein kinase I	chr3:9802404-9802345	ATP binding, calmodulin binding, calmodulin-dependent protein kinase activity, nucleotide binding, protein binding	NM_003656	cell cycle, cell differentiation, multicellular organismal development, nervous system development, nucleocytoplasmic transport, positive regulation of dendritic spine development, positive regulation of muscle cell differentiation, positive regulation of neuron projection development, positive regulation of protein serine/threonine kinase activity, positive regulation of synapse structural plast…	NM_003656	THC2616193	Hs.434875	1	5.86583	2.38972e-05	0.00367564	1.66421	3.1694	0.82619
NHSBT	Day 28	calcium/calmodulin-dependent serine protein kinase (MAGUK family)	actin cytoskeleton, cytoplasm, nucleus, plasma membrane	hs|Xp11.4	ENST00000378154	8573	N/A	CASK	calcium/calmodulin-dependent serine protein kinase (MAGUK family)	chrX:41418818-41418759	ATP binding, calmodulin binding, guanylate kinase activity, nucleotide binding, protein binding, protein serine/threonine kinase activity	ENST00000378154	cell adhesion	N/A	N/A	N/A	1	6.46092	7.86408e-06	0.00111646	0.877413	1.83708	0.850242
Control	Day 7	calmodulin binding transcription activator 1	cytoplasm, nucleus	hs|1p36.31	ENST00000472283	N/A	NM_001195563	CAMTA1	calmodulin binding transcription activator 1	chr1:6931984-6932043	calmodulin binding	NM_001195563	regulation of transcription; DNA-dependent	NM_001195563	THC2465076	N/A	1	5.93535	2.09353e-05	0.00303634	0.608969	1.52517	0.829261
Integra	Day 21	calpain 10	cell, cytosol, intracellular, plasma membrane	hs|2q37.3	ENST00000391983	11132	NM_023085	CAPN10	calpain 10	chr2:241534540-241534599	SNARE binding, calcium-dependent cysteine-type endopeptidase activity, cytoskeletal protein binding, peptidase activity	NM_023085	actin cytoskeleton reorganization, cellular response to insulin stimulus, positive regulation of apoptosis, positive regulation of glucose import, positive regulation of insulin secretion, positive regulation of intracellular transport, proteolysis	NM_023085	THC2525220	Hs.728234	1	6.25785	1.1429e-05	0.00129383	2.94849	7.71941	0.842578
Integra	Day 28	calpain 2, (m/II) large subunit	chromatin, cytoplasm, insoluble fraction, intracellular, nucleus, plasma membrane, soluble fraction	hs|1q41	ENST00000366869	824	NM_001748	CAPN2	calpain 2, (m/II) large subunit	chr1:223963400-223963459	calcium ion binding, calcium-dependent cysteine-type endopeptidase activity, cysteine-type peptidase activity, cytoskeletal protein binding, peptidase activity, protein binding, protein heterodimerization activity	NM_001748	blastocyst development, myoblast fusion, proteolysis, response to hypoxia	NM_001748	THC2778310	Hs.350899	1	-6.59303	6.18498e-06	0.000814167	-1.18939	0.438489	-0.854955
NHSBT	Day 28	calpain 2, (m/II) large subunit	chromatin, cytoplasm, insoluble fraction, intracellular, nucleus, plasma membrane, soluble fraction	hs|1q41	ENST00000366869	824	NM_001748	CAPN2	calpain 2, (m/II) large subunit	chr1:223963400-223963459	calcium ion binding, calcium-dependent cysteine-type endopeptidase activity, cysteine-type peptidase activity, cytoskeletal protein binding, peptidase activity, protein binding, protein heterodimerization activity	NM_001748	blastocyst development, myoblast fusion, proteolysis, response to hypoxia	NM_001748	THC2778310	Hs.350899	1	-6.45371	7.9683e-06	0.00112481	-1.12362	0.458941	-0.849979
Control	Day 7	calsyntenin 2	Golgi apparatus, Golgi membrane, endoplasmic reticulum, endoplasmic reticulum membrane, integral to membrane, plasma membrane, postsynaptic membrane	hs|3q23	ENST00000458420	64084	NM_022131	CLSTN2	calsyntenin 2	chr3:140286379-140286438	calcium ion binding	NM_022131	cell adhesion, homophilic cell adhesion	NM_022131	THC2475157	Hs.158529	1	6.78869	4.35266e-06	0.00111983	0.835837	1.78489	0.861565
Control	Day 28	calsyntenin 2	Golgi apparatus, Golgi membrane, endoplasmic reticulum, endoplasmic reticulum membrane, integral to membrane, plasma membrane, postsynaptic membrane	hs|3q23	ENST00000458420	64084	NM_022131	CLSTN2	calsyntenin 2	chr3:140286379-140286438	calcium ion binding	NM_022131	cell adhesion, homophilic cell adhesion	NM_022131	THC2475157	Hs.158529	1	5.44464	5.40074e-05	0.0138245	0.897426	1.86274	0.805892
Integra	Day 7	calsyntenin 2	Golgi apparatus, Golgi membrane, endoplasmic reticulum, endoplasmic reticulum membrane, integral to membrane, plasma membrane, postsynaptic membrane	hs|3q23	ENST00000458420	64084	NM_022131	CLSTN2	calsyntenin 2	chr3:140286379-140286438	calcium ion binding	NM_022131	cell adhesion, homophilic cell adhesion	NM_022131	THC2475157	Hs.158529	1	6.6026	6.07881e-06	0.00111829	0.786113	1.72442	0.855288
NHSBT	Day 7	calsyntenin 2	Golgi apparatus, Golgi membrane, endoplasmic reticulum, endoplasmic reticulum membrane, integral to membrane, plasma membrane, postsynaptic membrane	hs|3q23	ENST00000458420	64084	NM_022131	CLSTN2	calsyntenin 2	chr3:140286379-140286438	calcium ion binding	NM_022131	cell adhesion, homophilic cell adhesion	NM_022131	THC2475157	Hs.158529	1	5.93623	2.09003e-05	0.00268175	0.839146	1.78899	0.829299
NHSBT	Day 21	calsyntenin 2	Golgi apparatus, Golgi membrane, endoplasmic reticulum, endoplasmic reticulum membrane, integral to membrane, plasma membrane, postsynaptic membrane	hs|3q23	ENST00000458420	64084	NM_022131	CLSTN2	calsyntenin 2	chr3:140286379-140286438	calcium ion binding	NM_022131	cell adhesion, homophilic cell adhesion	NM_022131	THC2475157	Hs.158529	1	6.76526	4.53843e-06	0.00114438	0.714078	1.64044	0.860796
Control	Day 14	calumenin	Golgi apparatus, endoplasmic reticulum, extracellular region, melanosome, sarcoplasmic reticulum lumen	hs|7q32.1	ENST00000449187	813	NM_001219	CALU	calumenin	chr7:128410369-128410428	calcium ion binding, protein binding	NM_001219	biological_process, blood coagulation, platelet activation, platelet degranulation	NM_001219	THC2576442	Hs.592258	1	-6.53071	6.92487e-06	0.00199417	-2.35313	0.19572	-0.852758
Integra	Day 28	calumenin	Golgi apparatus, endoplasmic reticulum, extracellular region, melanosome, sarcoplasmic reticulum lumen	hs|7q32.1	ENST00000449187	813	NM_001219	CALU	calumenin	chr7:128410369-128410428	calcium ion binding, protein binding	NM_001219	biological_process, blood coagulation, platelet activation, platelet degranulation	NM_001219	THC2576442	Hs.592258	1	-8.99718	1.17007e-07	4.42559e-05	-3.00886	0.124234	-0.913764
NHSBT	Day 7	calumenin	Golgi apparatus, endoplasmic reticulum, extracellular region, melanosome, sarcoplasmic reticulum lumen	hs|7q32.1	ENST00000449187	813	NM_001219	CALU	calumenin	chr7:128410369-128410428	calcium ion binding, protein binding	NM_001219	biological_process, blood coagulation, platelet activation, platelet degranulation	NM_001219	THC2576442	Hs.592258	1	-7.64714	9.90658e-07	0.000348677	-2.49266	0.177679	-0.8861
NHSBT	Day 14	cAMP responsive element binding protein 3-like 4	Golgi apparatus, Golgi membrane, endoplasmic reticulum, endoplasmic reticulum membrane, integral to membrane, membrane, nucleus	hs|1q21.3	ENST00000368600	148327	NM_130898	CREB3L4	cAMP responsive element binding protein 3-like 4	chr1:153945484-153945543	protein dimerization activity, sequence-specific DNA binding, sequence-specific DNA binding transcription factor activity	NM_130898	positive regulation of transcription from RNA polymerase II promoter, response to unfolded protein, spermatogenesis	NM_130898	THC2775729	Hs.372924	1	7.16754	2.23753e-06	0.000872343	1.34964	2.54848	0.873223
Integra	Day 7	cancer/testis antigen family 47, member A11	N/A	hs|Xq24	ENST00000371280	255313	NM_173571	CT47A11	cancer/testis antigen family 47, member A11	chrX:120070943-120070884	N/A	NM_173571	N/A	NM_173571	THC2477537	Hs.522775	1	7.70932	8.9333e-07	0.000301844	0.613618	1.53009	0.887633
Integra	Day 28	cannabinoid receptor 1 (brain)	integral to plasma membrane, microsome, plasma membrane	hs|6q15	ENST00000369499	1268	NM_033181	CNR1	cannabinoid receptor 1 (brain)	chr6:88850041-88849982	cannabinoid receptor activity, drug binding, receptor activity, signal transducer activity	NM_033181	G-protein signaling; coupled to cAMP nucleotide second messenger, G-protein signaling; coupled to cyclic nucleotide second messenger, aging, behavior, maternal process involved in female pregnancy, memory, negative regulation of action potential, negative regulation of blood pressure, negative regulation of dopamine secretion, negative regulation of fatty acid beta-oxidation, negative regulation …	NM_033181	THC2631243	Hs.75110	1	-6.76099	4.57323e-06	0.000679722	-1.13477	0.455408	-0.860655
Integra	Day 7	CAP-GLY domain containing linker protein family, member 4	N/A	hs|2p23.2	ENST00000379543	79745	NM_024692	CLIP4	CAP-GLY domain containing linker protein family, member 4	chr2:29406606-29406665	N/A	NM_024692	N/A	NM_024692	THC2463221	Hs.122927	1	5.8246	2.58561e-05	0.00274156	1.70243	3.25449	0.824333
Control	Day 14	capping protein (actin filament) muscle Z-line, beta	F-actin capping protein complex, WASH complex, actin cytoskeleton, cytoplasm, cytoskeleton, cytosol	hs|1p36.13	ENST00000375145	832	NM_004930	CAPZB	capping protein (actin filament) muscle Z-line, beta	chr1:19670902-19666103	actin binding	NM_004930	actin cytoskeleton organization, actin filament capping, blood coagulation, cellular component movement, cytoskeleton organization, regulation of cell morphogenesis	NM_004930	THC2512045	Hs.432760	1	-5.47861	5.05271e-05	0.00568979	-0.964151	0.51258	-0.807644
Control	Day 21	capping protein (actin filament) muscle Z-line, beta	F-actin capping protein complex, WASH complex, actin cytoskeleton, cytoplasm, cytoskeleton, cytosol	hs|1p36.13	ENST00000375145	832	NM_004930	CAPZB	capping protein (actin filament) muscle Z-line, beta	chr1:19670902-19666103	actin binding	NM_004930	actin cytoskeleton organization, actin filament capping, blood coagulation, cellular component movement, cytoskeleton organization, regulation of cell morphogenesis	NM_004930	THC2512045	Hs.432760	1	-7.19304	2.141e-06	0.000432321	-1.44752	0.366652	-0.873958
Control	Day 28	capping protein (actin filament) muscle Z-line, beta	F-actin capping protein complex, WASH complex, actin cytoskeleton, cytoplasm, cytoskeleton, cytosol	hs|1p36.13	ENST00000375145	832	NM_004930	CAPZB	capping protein (actin filament) muscle Z-line, beta	chr1:19670902-19666103	actin binding	NM_004930	actin cytoskeleton organization, actin filament capping, blood coagulation, cellular component movement, cytoskeleton organization, regulation of cell morphogenesis	NM_004930	THC2512045	Hs.432760	1	-6.17082	1.34382e-05	0.00676426	-1.28342	0.410821	-0.839128
Integra	Day 7	capping protein (actin filament) muscle Z-line, beta	F-actin capping protein complex, WASH complex, actin cytoskeleton, cytoplasm, cytoskeleton, cytosol	hs|1p36.13	ENST00000375145	832	NM_004930	CAPZB	capping protein (actin filament) muscle Z-line, beta	chr1:19670902-19666103	actin binding	NM_004930	actin cytoskeleton organization, actin filament capping, blood coagulation, cellular component movement, cytoskeleton organization, regulation of cell morphogenesis	NM_004930	THC2512045	Hs.432760	1	-6.67762	5.31e-06	0.00100342	-1.10792	0.463963	-0.857865
NHSBT	Day 28	capping protein (actin filament) muscle Z-line, beta	F-actin capping protein complex, WASH complex, actin cytoskeleton, cytoplasm, cytoskeleton, cytosol	hs|1p36.13	ENST00000375145	832	NM_004930	CAPZB	capping protein (actin filament) muscle Z-line, beta	chr1:19670902-19666103	actin binding	NM_004930	actin cytoskeleton organization, actin filament capping, blood coagulation, cellular component movement, cytoskeleton organization, regulation of cell morphogenesis	NM_004930	THC2512045	Hs.432760	1	-7.04663	2.7611e-06	0.000550949	-1.62438	0.324348	-0.869656
NHSBT	Day 7	carbohydrate kinase domain containing	cellular_component	hs|13q34	ENST00000397191	55739	NM_001242881	CARKD	carbohydrate kinase domain containing	chr13:111287055-111287114	molecular_function	NM_001242881	biological_process	NM_001242881	THC2619010	Hs.408324	1	6.0669	1.63272e-05	0.0022548	5.06084	33.3782	0.834872
NHSBT	Day 14	carbonic anhydrase XIII	N/A	hs|8q21.2	ENST00000321764	377677	NM_198584	CA13	carbonic anhydrase XIII	chr8:86195965-86196024	carbonate dehydratase activity, lyase activity, metal ion binding, zinc ion binding	NM_198584	one-carbon metabolic process	NM_198584	THC2535755	Hs.127189	1	5.63931	3.69435e-05	0.00462323	2.0226	4.06316	0.81565
Control	Day 7	carboxylesterase 5A	extracellular region	hs|16q12.2	ENST00000424029	N/A	NM_145024	CES5A	carboxylesterase 5A	chr16:55899994-55899935	carboxylesterase activity, hydrolase activity, methyl indole-3-acetate esterase activity, methyl jasmonate esterase activity, methyl salicylate esterase activity	NM_145024	N/A	NM_145024	NP1076118	Hs.600549	1	6.25647	1.14582e-05	0.00203197	2.57275	5.94941	0.842525
Control	Day 14	carboxylesterase 5A	extracellular region	hs|16q12.2	ENST00000424029	N/A	NM_145024	CES5A	carboxylesterase 5A	chr16:55899994-55899935	carboxylesterase activity, hydrolase activity, methyl indole-3-acetate esterase activity, methyl jasmonate esterase activity, methyl salicylate esterase activity	NM_145024	N/A	NM_145024	NP1076118	Hs.600549	1	6.70064	5.0949e-06	0.00162411	2.75703	6.76004	0.858643
Control	Day 21	carboxylesterase 5A	extracellular region	hs|16q12.2	ENST00000424029	N/A	NM_145024	CES5A	carboxylesterase 5A	chr16:55899994-55899935	carboxylesterase activity, hydrolase activity, methyl indole-3-acetate esterase activity, methyl jasmonate esterase activity, methyl salicylate esterase activity	NM_145024	N/A	NM_145024	NP1076118	Hs.600549	1	6.68973	5.19566e-06	0.000772469	2.7217	6.59651	0.858275
Control	Day 28	carboxylesterase 5A	extracellular region	hs|16q12.2	ENST00000424029	N/A	NM_145024	CES5A	carboxylesterase 5A	chr16:55899994-55899935	carboxylesterase activity, hydrolase activity, methyl indole-3-acetate esterase activity, methyl jasmonate esterase activity, methyl salicylate esterase activity	NM_145024	N/A	NM_145024	NP1076118	Hs.600549	1	6.80802	4.2054e-06	0.00355237	2.70661	6.52785	0.862195
Integra	Day 7	carboxylesterase 5A	extracellular region	hs|16q12.2	ENST00000424029	N/A	NM_145024	CES5A	carboxylesterase 5A	chr16:55899994-55899935	carboxylesterase activity, hydrolase activity, methyl indole-3-acetate esterase activity, methyl jasmonate esterase activity, methyl salicylate esterase activity	NM_145024	N/A	NM_145024	NP1076118	Hs.600549	1	7.50333	1.26077e-06	0.000360904	3.39081	10.489	0.88244
Integra	Day 14	carboxylesterase 5A	extracellular region	hs|16q12.2	ENST00000424029	N/A	NM_145024	CES5A	carboxylesterase 5A	chr16:55899994-55899935	carboxylesterase activity, hydrolase activity, methyl indole-3-acetate esterase activity, methyl jasmonate esterase activity, methyl salicylate esterase activity	NM_145024	N/A	NM_145024	NP1076118	Hs.600549	1	6.1005	1.53283e-05	0.00180956	2.41753	5.34256	0.836265
Integra	Day 21	carboxylesterase 5A	extracellular region	hs|16q12.2	ENST00000424029	N/A	NM_145024	CES5A	carboxylesterase 5A	chr16:55899994-55899935	carboxylesterase activity, hydrolase activity, methyl indole-3-acetate esterase activity, methyl jasmonate esterase activity, methyl salicylate esterase activity	NM_145024	N/A	NM_145024	NP1076118	Hs.600549	1	6.26845	1.12065e-05	0.00128212	2.78929	6.91288	0.842992
Integra	Day 28	carboxylesterase 5A	extracellular region	hs|16q12.2	ENST00000424029	N/A	NM_145024	CES5A	carboxylesterase 5A	chr16:55899994-55899935	carboxylesterase activity, hydrolase activity, methyl indole-3-acetate esterase activity, methyl jasmonate esterase activity, methyl salicylate esterase activity	NM_145024	N/A	NM_145024	NP1076118	Hs.600549	1	6.259	1.14045e-05	0.00123244	2.40404	5.29284	0.842623
NHSBT	Day 7	carboxylesterase 5A	extracellular region	hs|16q12.2	ENST00000424029	N/A	NM_145024	CES5A	carboxylesterase 5A	chr16:55899994-55899935	carboxylesterase activity, hydrolase activity, methyl indole-3-acetate esterase activity, methyl jasmonate esterase activity, methyl salicylate esterase activity	NM_145024	N/A	NM_145024	NP1076118	Hs.600549	1	6.70906	5.01861e-06	0.00102031	2.67787	6.39908	0.858926
NHSBT	Day 14	carboxylesterase 5A	extracellular region	hs|16q12.2	ENST00000424029	N/A	NM_145024	CES5A	carboxylesterase 5A	chr16:55899994-55899935	carboxylesterase activity, hydrolase activity, methyl indole-3-acetate esterase activity, methyl jasmonate esterase activity, methyl salicylate esterase activity	NM_145024	N/A	NM_145024	NP1076118	Hs.600549	1	7.47892	1.31379e-06	0.000652811	3.14549	8.84888	0.881802
NHSBT	Day 21	carboxylesterase 5A	extracellular region	hs|16q12.2	ENST00000424029	N/A	NM_145024	CES5A	carboxylesterase 5A	chr16:55899994-55899935	carboxylesterase activity, hydrolase activity, methyl indole-3-acetate esterase activity, methyl jasmonate esterase activity, methyl salicylate esterase activity	NM_145024	N/A	NM_145024	NP1076118	Hs.600549	1	6.58735	6.24886e-06	0.00141389	2.92861	7.61379	0.854756
NHSBT	Day 28	carboxylesterase 5A	extracellular region	hs|16q12.2	ENST00000424029	N/A	NM_145024	CES5A	carboxylesterase 5A	chr16:55899994-55899935	carboxylesterase activity, hydrolase activity, methyl indole-3-acetate esterase activity, methyl jasmonate esterase activity, methyl salicylate esterase activity	NM_145024	N/A	NM_145024	NP1076118	Hs.600549	1	6.06785	1.6298e-05	0.00184944	2.39488	5.25933	0.834912
NHSBT	Day 28	carboxypeptidase A3 (mast cell)	cytoplasmic vesicle, stored secretory granule, transport vesicle	hs|3q24	ENST00000296046	1359	NM_001870	CPA3	carboxypeptidase A3 (mast cell)	chr3:148614465-148614524	metal ion binding, metallocarboxypeptidase activity, metallopeptidase activity, peptidase activity, zinc ion binding	NM_001870	proteolysis	NM_001870	THC2472745	Hs.646	1	-7.5989	1.07379e-06	0.000286435	-2.24455	0.21102	-0.88489
Control	Day 14	carboxypeptidase X (M14 family), member 1	extracellular region, extracellular space	hs|20p13	ENST00000421947	56265	NM_019609	CPXM1	carboxypeptidase X (M14 family), member 1	chr20:2776406-2776347	metal ion binding, metallocarboxypeptidase activity, metallopeptidase activity, peptidase activity, zinc ion binding	NM_019609	cell adhesion, proteolysis	NM_019609	THC2769779	Hs.659346	1	5.43428	5.51169e-05	0.00604652	1.13885	2.20206	0.805354
Control	Day 28	carboxypeptidase X (M14 family), member 1	extracellular region, extracellular space	N/A	N/A	N/A	NM_019609	CPXM1	carboxypeptidase X (M14 family), member 1	N/A	metal ion binding, metallocarboxypeptidase activity, metallopeptidase activity, peptidase activity, zinc ion binding	NM_019609	cell adhesion, proteolysis	NM_019609	N/A	N/A	1	-5.76578	2.89429e-05	0.0102581	-5.01354	0.030958	-0.821638
Integra	Day 28	carboxypeptidase X (M14 family), member 1	extracellular region, extracellular space	N/A	N/A	N/A	NM_019609	CPXM1	carboxypeptidase X (M14 family), member 1	N/A	metal ion binding, metallocarboxypeptidase activity, metallopeptidase activity, peptidase activity, zinc ion binding	NM_019609	cell adhesion, proteolysis	NM_019609	N/A	N/A	1	-6.19286	1.28969e-05	0.00136178	-5.35618	0.0244135	-0.840012
NHSBT	Day 14	carboxypeptidase X (M14 family), member 1	extracellular region, extracellular space	hs|20p13	ENST00000421947	56265	NM_019609	CPXM1	carboxypeptidase X (M14 family), member 1	chr20:2776406-2776347	metal ion binding, metallocarboxypeptidase activity, metallopeptidase activity, peptidase activity, zinc ion binding	NM_019609	cell adhesion, proteolysis	NM_019609	THC2769779	Hs.659346	1	6.36256	9.41854e-06	0.00208599	1.80013	3.48251	0.846596
NHSBT	Day 28	carboxypeptidase X (M14 family), member 1	extracellular region, extracellular space	N/A	N/A	N/A	NM_019609	CPXM1	carboxypeptidase X (M14 family), member 1	N/A	metal ion binding, metallocarboxypeptidase activity, metallopeptidase activity, peptidase activity, zinc ion binding	NM_019609	cell adhesion, proteolysis	NM_019609	N/A	N/A	1	-5.94725	2.04677e-05	0.00216103	-5.12428	0.0286708	-0.829779
Control	Day 28	carcinoembryonic antigen-related cell adhesion molecule 6 (non-specific cross reacting antigen)	anchored to membrane, integral to plasma membrane, plasma membrane	hs|19q13.2	ENST00000199764	4680	NM_002483	CEACAM6	carcinoembryonic antigen-related cell adhesion molecule 6 (non-specific cross reacting antigen)	chr19:42275434-42275493	protein binding	NM_002483	cell-cell signaling, signal transduction	NM_002483	THC2782694	Hs.466814	1	4.78146	0.000203894	0.0291097	2.05674	4.16046	0.767001
NHSBT	Day 21	Cas-Br-M (murine) ecotropic retroviral transforming sequence	cytoplasm, cytosol, flotillin complex, nucleus, plasma membrane	hs|11q23.3	N/A	867	NM_005188	CBL	Cas-Br-M (murine) ecotropic retroviral transforming sequence	chr11:119178466-119178525	SH3 domain binding, calcium ion binding, ephrin receptor binding, ligase activity, phosphotyrosine binding, protein binding, sequence-specific DNA binding transcription factor activity, signal transducer activity, ubiquitin-protein ligase activity, zinc ion binding	NM_005188	cell surface receptor linked signaling pathway, epidermal growth factor receptor signaling pathway, negative regulation of apoptosis, negative regulation of epidermal growth factor receptor signaling pathway, positive regulation of phosphatidylinositol 3-kinase cascade, positive regulation of receptor-mediated endocytosis, protein ubiquitination, regulation of signaling, regulation of transcripti…	NM_005188	THC2601408	Hs.504096	1	-5.68496	3.38196e-05	0.00370212	-1.13149	0.456443	-0.817842
Control	Day 21	caspase 2, apoptosis-related cysteine peptidase	cytoplasm, cytosol, intracellular, membrane fraction, mitochondrion, nucleus, soluble fraction	hs|7q34	ENST00000481483	835	NM_032982	CASP2	caspase 2, apoptosis-related cysteine peptidase	chr7:142989731-142989790	cysteine-type endopeptidase activity, enzyme binding, peptidase activity, protein binding, protein domain specific binding	NM_032982	aging, apoptosis, brain development, cellular response to mechanical stimulus, luteolysis, nerve growth factor receptor signaling pathway, neural retina development, positive regulation of apoptosis, positive regulation of neuron apoptosis, protein processing, proteolysis	NM_032982	THC2636456	Hs.368982	1	-6.31939	1.01987e-05	0.00117789	-0.867395	0.548136	-0.844957
Integra	Day 21	caspase recruitment domain family, member 9	cytoplasm, intracellular	hs|9q34.3	ENST00000485975	64170	NM_052813	CARD9	caspase recruitment domain family, member 9	chr9:139258502-139258443	CARD domain binding, protein homodimerization activity	NM_052813	activation of innate immune response, defense response to Gram-positive bacterium, defense response to virus, innate immune response, nucleotide-binding oligomerization domain containing signaling pathway, positive regulation of I-kappaB kinase/NF-kappaB cascade, positive regulation of JNK cascade, positive regulation of interleukin-6 production, positive regulation of stress-activated MAPK casca…	NM_052813	THC2490616	Hs.694071	1	-6.24693	1.1663e-05	0.00131359	-1.7143	0.304749	-0.842151
Control	Day 28	catenin (cadherin-associated protein), alpha 3	actin cytoskeleton, cytoplasm, fascia adherens, lamellipodium	hs|10q21.3	ENST00000373735	29119	NM_013266	CTNNA3	catenin (cadherin-associated protein), alpha 3	chr10:67680316-67680257	cadherin binding, protein binding, structural molecule activity	NM_013266	cell-cell adhesion	NM_013266	THC2472666	Hs.660362	1	-6.30153	1.05408e-05	0.0060027	-1.604	0.328964	-0.844272
Integra	Day 28	catenin (cadherin-associated protein), alpha 3	actin cytoskeleton, cytoplasm, fascia adherens, lamellipodium	hs|10q21.3	ENST00000373735	29119	NM_013266	CTNNA3	catenin (cadherin-associated protein), alpha 3	chr10:67680316-67680257	cadherin binding, protein binding, structural molecule activity	NM_013266	cell-cell adhesion	NM_013266	THC2472666	Hs.660362	1	-6.68026	5.28485e-06	0.000743438	-1.54867	0.341826	-0.857955
Control	Day 7	CD151 molecule (Raph blood group)	cytosol, integral to plasma membrane, membrane fraction, plasma membrane	hs|11p15.5	ENST00000397420	977	NM_004357	CD151	CD151 molecule (Raph blood group)	chr11:838770-838829	protein binding	NM_004357	cell adhesion, cell junction assembly, hemidesmosome assembly	NM_004357	THC2473516	Hs.654379	1	-10.6018	1.21089e-08	2.11627e-05	-0.385018	0.765769	-0.935622
Integra	Day 14	CD163 molecule	extracellular region, integral to plasma membrane, plasma membrane	hs|12p13.31	ENST00000396620	9332	NM_004244	CD163	CD163 molecule	chr12:7623941-7623882	protein binding, scavenger receptor activity	NM_004244	acute-phase response, inflammatory response	NM_004244	THC2689581	Hs.504641	1	6.04902	1.68859e-05	0.00194015	0.622882	1.53995	0.834124
Integra	Day 21	CD163 molecule	extracellular region, integral to plasma membrane, plasma membrane	hs|12p13.31	ENST00000396620	9332	NM_004244	CD163	CD163 molecule	chr12:7623941-7623882	protein binding, scavenger receptor activity	NM_004244	acute-phase response, inflammatory response	NM_004244	THC2689581	Hs.504641	1	9.39106	6.53583e-08	4.24687e-05	0.216049	1.16155	0.92002
NHSBT	Day 21	CD163 molecule-like 1	extracellular region, integral to membrane, plasma membrane	hs|12p13.31	ENST00000396630	283316	NM_174941	CD163L1	CD163 molecule-like 1	chr12:7521549-7520755	scavenger receptor activity	NM_174941	N/A	NM_174941	THC2475760	Hs.631727	1	-5.74028	3.03978e-05	0.00350946	-1.72134	0.303267	-0.820452
Control	Day 7	CD177 molecule	anchored to membrane, plasma membrane	hs|19q13.31	ENST00000457794	N/A	NM_020406	CD177	CD177 molecule	chr19:43865699-43866266	N/A	NM_020406	blood coagulation, leukocyte migration	NM_020406	NP924649	Hs.232165	1	6.01145	1.81258e-05	0.0027859	1.21452	2.32063	0.832538
Control	Day 28	CD177 molecule	anchored to membrane, plasma membrane	hs|19q13.31	ENST00000457794	N/A	NM_020406	CD177	CD177 molecule	chr19:43865699-43866266	N/A	NM_020406	blood coagulation, leukocyte migration	NM_020406	NP924649	Hs.232165	1	4.57427	0.000311861	0.0352793	1.1294	2.18768	0.75278
NHSBT	Day 14	CD177 molecule	anchored to membrane, plasma membrane	hs|19q13.31	ENST00000457794	N/A	NM_020406	CD177	CD177 molecule	chr19:43865699-43866266	N/A	NM_020406	blood coagulation, leukocyte migration	NM_020406	NP924649	Hs.232165	1	5.40911	5.79138e-05	0.00585878	1.94548	3.85165	0.804037
NHSBT	Day 21	CD177 molecule	anchored to membrane, plasma membrane	hs|19q13.31	ENST00000457794	N/A	NM_020406	CD177	CD177 molecule	chr19:43865699-43866266	N/A	NM_020406	blood coagulation, leukocyte migration	NM_020406	NP924649	Hs.232165	1	5.70575	3.24895e-05	0.00363502	1.72456	3.30479	0.818829
Integra	Day 14	CD180 molecule	integral to membrane, plasma membrane	hs|5q12.3	ENST00000256447	4064	NM_005582	CD180	CD180 molecule	chr5:66478752-66478693	receptor activity	NM_005582	inflammatory response, innate immune response	NM_005582	THC2471609	Hs.87205	1	8.12099	4.56172e-07	0.000197608	2.45048	5.466	0.897084
Control	Day 14	CD36 molecule (thrombospondin receptor)	Golgi apparatus, cell surface, external side of plasma membrane, integral to plasma membrane, membrane fraction, membrane raft, plasma membrane, platelet alpha granule membrane	hs|7q21.11	ENST00000419819	948	NM_001001547	CD36	CD36 molecule (thrombospondin receptor)	chr7:80302711-80303343	Gram-negative bacterial cell surface binding, Gram-positive bacterial cell surface binding, high-density lipoprotein particle binding, lipid binding, lipoprotein particle binding, lipoteichoic acid receptor activity, low-density lipoprotein particle binding, low-density lipoprotein receptor activity, receptor activity, thrombospondin receptor activity, transforming growth factor beta binding	NM_001001547	apoptotic cell clearance, blood coagulation, cGMP-mediated signaling, cell adhesion, cell surface receptor linked signaling pathway, cellular response to bacterial lipopeptide, cellular response to hydroperoxide, cellular response to lipopolysaccharide, cellular response to lipoteichoic acid, cholesterol transport, defense response to Gram-positive bacterium, lipid metabolic process, lipid storag…	NM_001001547	NP097737	Hs.120949	1	-6.65727	5.50793e-06	0.00167898	-3.37737	0.0962301	-0.857173
Control	Day 21	CD36 molecule (thrombospondin receptor)	Golgi apparatus, cell surface, external side of plasma membrane, integral to plasma membrane, membrane fraction, membrane raft, plasma membrane, platelet alpha granule membrane	hs|7q21.11	ENST00000419819	948	NM_001001547	CD36	CD36 molecule (thrombospondin receptor)	chr7:80302711-80303343	Gram-negative bacterial cell surface binding, Gram-positive bacterial cell surface binding, high-density lipoprotein particle binding, lipid binding, lipoprotein particle binding, lipoteichoic acid receptor activity, low-density lipoprotein particle binding, low-density lipoprotein receptor activity, receptor activity, thrombospondin receptor activity, transforming growth factor beta binding	NM_001001547	apoptotic cell clearance, blood coagulation, cGMP-mediated signaling, cell adhesion, cell surface receptor linked signaling pathway, cellular response to bacterial lipopeptide, cellular response to hydroperoxide, cellular response to lipopolysaccharide, cellular response to lipoteichoic acid, cholesterol transport, defense response to Gram-positive bacterium, lipid metabolic process, lipid storag…	NM_001001547	NP097737	Hs.120949	1	-7.63452	1.01173e-06	0.000265687	-3.6554	0.0793623	-0.885785
Integra	Day 14	CD36 molecule (thrombospondin receptor)	Golgi apparatus, cell surface, external side of plasma membrane, integral to plasma membrane, membrane fraction, membrane raft, plasma membrane, platelet alpha granule membrane	hs|7q21.11	ENST00000419819	948	NM_001001547	CD36	CD36 molecule (thrombospondin receptor)	chr7:80302711-80303343	Gram-negative bacterial cell surface binding, Gram-positive bacterial cell surface binding, high-density lipoprotein particle binding, lipid binding, lipoprotein particle binding, lipoteichoic acid receptor activity, low-density lipoprotein particle binding, low-density lipoprotein receptor activity, receptor activity, thrombospondin receptor activity, transforming growth factor beta binding	NM_001001547	apoptotic cell clearance, blood coagulation, cGMP-mediated signaling, cell adhesion, cell surface receptor linked signaling pathway, cellular response to bacterial lipopeptide, cellular response to hydroperoxide, cellular response to lipopolysaccharide, cellular response to lipoteichoic acid, cholesterol transport, defense response to Gram-positive bacterium, lipid metabolic process, lipid storag…	NM_001001547	NP097737	Hs.120949	1	-6.50859	7.20918e-06	0.00112426	-3.23054	0.10654	-0.851967
Integra	Day 21	CD36 molecule (thrombospondin receptor)	Golgi apparatus, cell surface, external side of plasma membrane, integral to plasma membrane, membrane fraction, membrane raft, plasma membrane, platelet alpha granule membrane	hs|7q21.11	ENST00000419819	948	NM_001001547	CD36	CD36 molecule (thrombospondin receptor)	chr7:80302711-80303343	Gram-negative bacterial cell surface binding, Gram-positive bacterial cell surface binding, high-density lipoprotein particle binding, lipid binding, lipoprotein particle binding, lipoteichoic acid receptor activity, low-density lipoprotein particle binding, low-density lipoprotein receptor activity, receptor activity, thrombospondin receptor activity, transforming growth factor beta binding	NM_001001547	apoptotic cell clearance, blood coagulation, cGMP-mediated signaling, cell adhesion, cell surface receptor linked signaling pathway, cellular response to bacterial lipopeptide, cellular response to hydroperoxide, cellular response to lipopolysaccharide, cellular response to lipoteichoic acid, cholesterol transport, defense response to Gram-positive bacterium, lipid metabolic process, lipid storag…	NM_001001547	NP097737	Hs.120949	1	-6.51112	7.17611e-06	0.000958631	-3.25327	0.104874	-0.852058
NHSBT	Day 14	CD36 molecule (thrombospondin receptor)	Golgi apparatus, cell surface, external side of plasma membrane, integral to plasma membrane, membrane fraction, membrane raft, plasma membrane, platelet alpha granule membrane	hs|7q21.11	ENST00000419819	948	NM_001001547	CD36	CD36 molecule (thrombospondin receptor)	chr7:80302711-80303343	Gram-negative bacterial cell surface binding, Gram-positive bacterial cell surface binding, high-density lipoprotein particle binding, lipid binding, lipoprotein particle binding, lipoteichoic acid receptor activity, low-density lipoprotein particle binding, low-density lipoprotein receptor activity, receptor activity, thrombospondin receptor activity, transforming growth factor beta binding	NM_001001547	apoptotic cell clearance, blood coagulation, cGMP-mediated signaling, cell adhesion, cell surface receptor linked signaling pathway, cellular response to bacterial lipopeptide, cellular response to hydroperoxide, cellular response to lipopolysaccharide, cellular response to lipoteichoic acid, cholesterol transport, defense response to Gram-positive bacterium, lipid metabolic process, lipid storag…	NM_001001547	NP097737	Hs.120949	1	-7.10944	2.47479e-06	0.000922278	-3.5917	0.082945	-0.871526
Control	Day 14	CD72 molecule	integral to plasma membrane, plasma membrane	hs|9p13.3	ENST00000490239	971	NM_001782	CD72	CD72 molecule	chr9:35610744-35610685	protein binding, receptor binding, transmembrane receptor activity	NM_001782	axon guidance, cell adhesion	NM_001782	THC2472427	Hs.116481	1	6.16121	1.36816e-05	0.00278483	2.5353	5.79697	0.838741
Control	Day 21	CD72 molecule	integral to plasma membrane, plasma membrane	hs|9p13.3	ENST00000490239	971	NM_001782	CD72	CD72 molecule	chr9:35610744-35610685	protein binding, receptor binding, transmembrane receptor activity	NM_001782	axon guidance, cell adhesion	NM_001782	THC2472427	Hs.116481	1	6.14003	1.42341e-05	0.00145	2.43382	5.40323	0.837883
Control	Day 28	CD72 molecule	integral to plasma membrane, plasma membrane	hs|9p13.3	ENST00000490239	971	NM_001782	CD72	CD72 molecule	chr9:35610744-35610685	protein binding, receptor binding, transmembrane receptor activity	NM_001782	axon guidance, cell adhesion	NM_001782	THC2472427	Hs.116481	1	5.37228	6.22715e-05	0.0151351	1.56218	2.95299	0.802088
Integra	Day 7	CD72 molecule	integral to plasma membrane, plasma membrane	hs|9p13.3	ENST00000490239	971	NM_001782	CD72	CD72 molecule	chr9:35610744-35610685	protein binding, receptor binding, transmembrane receptor activity	NM_001782	axon guidance, cell adhesion	NM_001782	THC2472427	Hs.116481	1	12.2499	1.52552e-09	4.79108e-06	1.88376	3.69035	0.950604
Integra	Day 21	CD72 molecule	integral to plasma membrane, plasma membrane	hs|9p13.3	ENST00000490239	971	NM_001782	CD72	CD72 molecule	chr9:35610744-35610685	protein binding, receptor binding, transmembrane receptor activity	NM_001782	axon guidance, cell adhesion	NM_001782	THC2472427	Hs.116481	1	11.9568	2.16769e-09	4.57771e-06	4.10109	17.1614	0.94834
Integra	Day 28	CD72 molecule	integral to plasma membrane, plasma membrane	hs|9p13.3	ENST00000490239	971	NM_001782	CD72	CD72 molecule	chr9:35610744-35610685	protein binding, receptor binding, transmembrane receptor activity	NM_001782	axon guidance, cell adhesion	NM_001782	THC2472427	Hs.116481	1	6.67996	5.28771e-06	0.000743438	1.89308	3.71427	0.857944
NHSBT	Day 14	CD72 molecule	integral to plasma membrane, plasma membrane	hs|9p13.3	ENST00000490239	971	NM_001782	CD72	CD72 molecule	chr9:35610744-35610685	protein binding, receptor binding, transmembrane receptor activity	NM_001782	axon guidance, cell adhesion	NM_001782	THC2472427	Hs.116481	1	9.59361	4.87715e-08	7.29376e-05	2.13733	4.39947	0.922986
NHSBT	Day 28	CD72 molecule	integral to plasma membrane, plasma membrane	hs|9p13.3	ENST00000490239	971	NM_001782	CD72	CD72 molecule	chr9:35610744-35610685	protein binding, receptor binding, transmembrane receptor activity	NM_001782	axon guidance, cell adhesion	NM_001782	THC2472427	Hs.116481	1	8.64636	1.99527e-07	8.42718e-05	2.03198	4.08966	0.907585
Control	Day 14	CD99 molecule-like 2	cell junction, integral to membrane, plasma membrane	hs|Xq28	ENST00000320893	83692	BC025729	CD99L2	CD99 molecule-like 2	chrX:149997829-149997770	N/A	ENST00000320893	cell adhesion	N/A	THC2661925	Hs.522805	1	5.57583	4.17909e-05	0.00516607	4.49631	22.5696	0.812542
NHSBT	Day 7	CDC42 effector protein (Rho GTPase binding) 3	actin cytoskeleton, cytoplasm, endomembrane system, membrane	hs|2p22.2	ENST00000295324	10602	NM_006449	CDC42EP3	CDC42 effector protein (Rho GTPase binding) 3	chr2:37870802-37870743	cytoskeletal regulatory protein binding	NM_006449	regulation of cell shape, signal transduction	NM_006449	THC2468755	Hs.369574	1	6.50448	7.26329e-06	0.00126504	2.51251	5.7061	0.85182
NHSBT	Day 21	CDC42 effector protein (Rho GTPase binding) 3	actin cytoskeleton, cytoplasm, endomembrane system, membrane	hs|2p22.2	ENST00000295324	10602	NM_006449	CDC42EP3	CDC42 effector protein (Rho GTPase binding) 3	chr2:37870802-37870743	cytoskeletal regulatory protein binding	NM_006449	regulation of cell shape, signal transduction	NM_006449	THC2468755	Hs.369574	1	6.18985	1.29694e-05	0.00206707	1.80133	3.48542	0.839892
NHSBT	Day 28	CDC42 effector protein (Rho GTPase binding) 3	actin cytoskeleton, cytoplasm, endomembrane system, membrane	hs|2p22.2	ENST00000295324	10602	NM_006449	CDC42EP3	CDC42 effector protein (Rho GTPase binding) 3	chr2:37870802-37870743	cytoskeletal regulatory protein binding	NM_006449	regulation of cell shape, signal transduction	NM_006449	THC2468755	Hs.369574	1	6.3192	1.02022e-05	0.00133612	1.75818	3.3827	0.84495
Integra	Day 21	CDGSH iron sulfur domain 3	mitochondrion	hs|17q12	ENST00000439660	284106	NM_001136498	CISD3	CDGSH iron sulfur domain 3	chr17:36891334-36891393	2 iron; 2 sulfur cluster binding, metal ion binding	NM_001136498	N/A	NM_001136498	N/A	Hs.713595	1	-6.88422	3.67357e-06	0.000626894	-1.02221	0.492361	-0.864641
Integra	Day 7	CDK5 regulatory subunit associated protein 1-like 1	cellular_component, integral to membrane, membrane	hs|6p22.3	ENST00000378624	54901	NM_017774	CDKAL1	CDK5 regulatory subunit associated protein 1-like 1	chr6:21000518-21000577	4 iron; 4 sulfur cluster binding, metal ion binding, molecular_function, transferase activity	NM_017774	RNA modification, biological_process	NM_017774	THC2479733	Hs.657604	1	6.43742	8.20936e-06	0.00132087	2.37	5.1694	0.849382
NHSBT	Day 21	CDP-diacylglycerol synthase (phosphatidate cytidylyltransferase) 2	integral to membrane, membrane, mitochondrial inner membrane, mitochondrion	hs|20p12.3	ENST00000379070	8760	NM_003818	CDS2	CDP-diacylglycerol synthase (phosphatidate cytidylyltransferase) 2	chr20:5171891-5171950	nucleotidyltransferase activity, phosphatidate cytidylyltransferase activity	NM_003818	phospholipid biosynthetic process	NM_003818	THC2470988	Hs.472027	1	-5.63333	3.73736e-05	0.00391365	-3.43289	0.0925969	-0.81536
Control	Day 7	cell adhesion molecule 3	cell-cell junction, integral to membrane, plasma membrane	hs|1q23.2	ENST00000368125	57863	NM_021189	CADM3	cell adhesion molecule 3	chr1:159172872-159172931	protein homodimerization activity	NM_021189	adherens junction organization, cell adhesion, cell junction assembly, cell-cell junction organization, heterophilic cell-cell adhesion, homophilic cell adhesion	NM_021189	THC2467014	Hs.365689	1	9.41045	6.35403e-08	5.36736e-05	2.27843	4.85151	0.920311
Control	Day 28	cell adhesion molecule 3	cell-cell junction, integral to membrane, plasma membrane	hs|1q23.2	ENST00000368125	57863	NM_021189	CADM3	cell adhesion molecule 3	chr1:159172872-159172931	protein homodimerization activity	NM_021189	adherens junction organization, cell adhesion, cell junction assembly, cell-cell junction organization, heterophilic cell-cell adhesion, homophilic cell adhesion	NM_021189	THC2467014	Hs.365689	1	6.22154	1.22263e-05	0.0065922	1.61652	3.06634	0.841151
Integra	Day 7	cell adhesion molecule 3	cell-cell junction, integral to membrane, plasma membrane	hs|1q23.2	ENST00000368125	57863	NM_021189	CADM3	cell adhesion molecule 3	chr1:159172872-159172931	protein homodimerization activity	NM_021189	adherens junction organization, cell adhesion, cell junction assembly, cell-cell junction organization, heterophilic cell-cell adhesion, homophilic cell adhesion	NM_021189	THC2467014	Hs.365689	1	9.61116	4.75596e-08	4.37674e-05	2.53149	5.78169	0.923235
Integra	Day 14	cell adhesion molecule 3	cell-cell junction, integral to membrane, plasma membrane	hs|1q23.2	ENST00000368125	57863	NM_021189	CADM3	cell adhesion molecule 3	chr1:159172872-159172931	protein homodimerization activity	NM_021189	adherens junction organization, cell adhesion, cell junction assembly, cell-cell junction organization, heterophilic cell-cell adhesion, homophilic cell adhesion	NM_021189	THC2467014	Hs.365689	1	7.35665	1.6168e-06	0.000418084	2.22403	4.67196	0.878533
Integra	Day 28	cell adhesion molecule 3	cell-cell junction, integral to membrane, plasma membrane	hs|1q23.2	ENST00000368125	57863	NM_021189	CADM3	cell adhesion molecule 3	chr1:159172872-159172931	protein homodimerization activity	NM_021189	adherens junction organization, cell adhesion, cell junction assembly, cell-cell junction organization, heterophilic cell-cell adhesion, homophilic cell adhesion	NM_021189	THC2467014	Hs.365689	1	7.56818	1.1305e-06	0.000251303	2.09656	4.27687	0.884111
NHSBT	Day 7	cell adhesion molecule 3	cell-cell junction, integral to membrane, plasma membrane	hs|1q23.2	ENST00000368125	57863	NM_021189	CADM3	cell adhesion molecule 3	chr1:159172872-159172931	protein homodimerization activity	NM_021189	adherens junction organization, cell adhesion, cell junction assembly, cell-cell junction organization, heterophilic cell-cell adhesion, homophilic cell adhesion	NM_021189	THC2467014	Hs.365689	1	6.85915	3.84032e-06	0.000861234	2.49414	5.63392	0.863843
NHSBT	Day 14	cell adhesion molecule 3	cell-cell junction, integral to membrane, plasma membrane	hs|1q23.2	ENST00000368125	57863	NM_021189	CADM3	cell adhesion molecule 3	chr1:159172872-159172931	protein homodimerization activity	NM_021189	adherens junction organization, cell adhesion, cell junction assembly, cell-cell junction organization, heterophilic cell-cell adhesion, homophilic cell adhesion	NM_021189	THC2467014	Hs.365689	1	5.60106	3.979e-05	0.00474528	2.08078	4.23036	0.813785
NHSBT	Day 21	cell adhesion molecule 3	cell-cell junction, integral to membrane, plasma membrane	hs|1q23.2	ENST00000368125	57863	NM_021189	CADM3	cell adhesion molecule 3	chr1:159172872-159172931	protein homodimerization activity	NM_021189	adherens junction organization, cell adhesion, cell junction assembly, cell-cell junction organization, heterophilic cell-cell adhesion, homophilic cell adhesion	NM_021189	THC2467014	Hs.365689	1	6.51791	7.08797e-06	0.00153521	1.85698	3.62248	0.852301
NHSBT	Day 28	cell adhesion molecule 3	cell-cell junction, integral to membrane, plasma membrane	hs|1q23.2	ENST00000368125	57863	NM_021189	CADM3	cell adhesion molecule 3	chr1:159172872-159172931	protein homodimerization activity	NM_021189	adherens junction organization, cell adhesion, cell junction assembly, cell-cell junction organization, heterophilic cell-cell adhesion, homophilic cell adhesion	NM_021189	THC2467014	Hs.365689	1	9.34271	7.01356e-08	3.78782e-05	2.47785	5.57066	0.919288
Integra	Day 7	cell adhesion molecule with homology to L1CAM (close homolog of L1)	extracellular region, integral to membrane, plasma membrane, proteinaceous extracellular matrix	hs|3p26.3	ENST00000256509	10752	NM_006614	CHL1	cell adhesion molecule with homology to L1CAM (close homolog of L1)	chr3:450130-450189	N/A	NM_006614	axon guidance, cell adhesion, cell differentiation, multicellular organismal development, nervous system development, signal transduction	NM_006614	THC2742794	Hs.148909	1	6.60005	6.10695e-06	0.00111829	2.5485	5.85027	0.855199
NHSBT	Day 14	cellular retinoic acid binding protein 1	cytoplasm	hs|15q25.1	ENST00000299529	1381	NM_004378	CRABP1	cellular retinoic acid binding protein 1	chr15:78640508-78640567	lipid binding, retinal binding, retinoid binding, retinol binding, transporter activity	NM_004378	multicellular organismal development, signal transduction	NM_004378	THC2767220	Hs.346950	1	5.61045	3.90703e-05	0.00472019	3.21601	9.29213	0.814246
Control	Day 7	ChaC, cation transport regulator homolog 1 (E. coli)	cytoplasm, cytosol	hs|15q15.1	ENST00000487220	79094	NM_024111	CHAC1	ChaC, cation transport regulator homolog 1 (E. coli)	chr15:41247814-41247873	protein binding	NM_024111	apoptosis in response to endoplasmic reticulum stress, response to unfolded protein	NM_024111	THC2682685	Hs.155569	1	6.45395	7.96483e-06	0.00160191	1.24915	2.37702	0.849988
Integra	Day 21	checkpoint kinase 2	PML body, chromosome; telomeric region, nucleoplasm, nucleus	hs|22q12.1	ENST00000433028	N/A	NM_001005735	CHEK2	checkpoint kinase 2	chr22:29083881-29083822	ATP binding, metal ion binding, nucleotide binding, protein binding, protein homodimerization activity, protein kinase binding, protein serine/threonine kinase activity	NM_001005735	DNA damage checkpoint, DNA damage induced protein phosphorylation, DNA damage response; signal transduction resulting in induction of apoptosis, G2/M transition of mitotic cell cycle, apoptosis, cell cycle, cell cycle checkpoint, cell division, cellular protein catabolic process, double-strand break repair, positive regulation of transcription; DNA-dependent, protein autophosphorylation, regulati…	NM_001005735	THC2604235	Hs.505297	1	-6.56558	6.50012e-06	0.00089381	-2.1311	0.228283	-0.853993
Integra	Day 7	chemokine (C-C motif) ligand 2	cytoplasm, extracellular region, extracellular space, neuronal cell body	hs|17q12	ENST00000225831	6347	NM_002982	CCL2	chemokine (C-C motif) ligand 2	chr17:32584050-32584109	CCR2 chemokine receptor binding, G-protein-coupled receptor binding, chemokine activity, heparin binding, protein kinase activity, receptor binding, signal transducer activity	NM_002982	G-protein coupled receptor protein signaling pathway, G-protein signaling; coupled to cyclic nucleotide second messenger, JAK-STAT cascade, aging, angiogenesis, apoptotic cell clearance, astrocyte cell migration, cell adhesion, cell surface receptor linked signaling pathway, cellular calcium ion homeostasis, cellular homeostasis, cellular response to interferon-gamma, cellular response to interle…	NM_002982	THC2489756	Hs.303649	1	-5.81654	2.62582e-05	0.00274967	-2.56581	0.168894	-0.823967
NHSBT	Day 21	chemokine (C-C motif) ligand 2	cytoplasm, extracellular region, extracellular space, neuronal cell body	hs|17q12	ENST00000225831	6347	NM_002982	CCL2	chemokine (C-C motif) ligand 2	chr17:32584050-32584109	CCR2 chemokine receptor binding, G-protein-coupled receptor binding, chemokine activity, heparin binding, protein kinase activity, receptor binding, signal transducer activity	NM_002982	G-protein coupled receptor protein signaling pathway, G-protein signaling; coupled to cyclic nucleotide second messenger, JAK-STAT cascade, aging, angiogenesis, apoptotic cell clearance, astrocyte cell migration, cell adhesion, cell surface receptor linked signaling pathway, cellular calcium ion homeostasis, cellular homeostasis, cellular response to interferon-gamma, cellular response to interle…	NM_002982	THC2489756	Hs.303649	1	-5.77684	2.83348e-05	0.00339234	-2.32258	0.19991	-0.822149
Integra	Day 7	chemokine (C-C motif) ligand 21	extracellular region, extracellular space	hs|9p13.3	ENST00000378792	6366	NM_002989	CCL21	chemokine (C-C motif) ligand 21	chr9:34709633-34709574	CCR7 chemokine receptor binding, chemokine activity	NM_002989	T cell costimulation, activation of Rho GTPase activity, cell maturation, cell-cell signaling, dendritic cell chemotaxis, dendritic cell dendrite assembly, establishment of T cell polarity, immune response, immunological synapse formation, inflammatory response, mesangial cell-matrix adhesion, negative regulation of leukocyte apoptosis, positive regulation of ERK1 and ERK2 cascade, positive regul…	NM_002989	THC2463421	Hs.57907	1	8.60289	2.13382e-07	0.000118845	2.07601	4.21639	0.906775
Integra	Day 21	chemokine (C-C motif) ligand 21	extracellular region, extracellular space	hs|9p13.3	ENST00000259607	6366	NM_002989	CCL21	chemokine (C-C motif) ligand 21	chr9:34709062-34709003	CCR7 chemokine receptor binding, chemokine activity	NM_002989	T cell costimulation, activation of Rho GTPase activity, cell maturation, cell-cell signaling, dendritic cell chemotaxis, dendritic cell dendrite assembly, establishment of T cell polarity, immune response, immunological synapse formation, inflammatory response, mesangial cell-matrix adhesion, negative regulation of leukocyte apoptosis, positive regulation of ERK1 and ERK2 cascade, positive regul…	NM_002989	THC2463421	Hs.57907	1	-6.21501	1.23757e-05	0.00135472	-3.42152	0.0933297	-0.840893
Integra	Day 28	chemokine (C-C motif) ligand 21	extracellular region, extracellular space	hs|9p13.3	ENST00000259607	6366	NM_002989	CCL21	chemokine (C-C motif) ligand 21	chr9:34709062-34709003	CCR7 chemokine receptor binding, chemokine activity	NM_002989	T cell costimulation, activation of Rho GTPase activity, cell maturation, cell-cell signaling, dendritic cell chemotaxis, dendritic cell dendrite assembly, establishment of T cell polarity, immune response, immunological synapse formation, inflammatory response, mesangial cell-matrix adhesion, negative regulation of leukocyte apoptosis, positive regulation of ERK1 and ERK2 cascade, positive regul…	NM_002989	THC2463421	Hs.57907	1	-7.77517	8.011e-07	0.000196146	-3.77078	0.0732628	-0.889225
NHSBT	Day 21	chemokine (C-C motif) ligand 21	extracellular region, extracellular space	hs|9p13.3	ENST00000259607	6366	NM_002989	CCL21	chemokine (C-C motif) ligand 21	chr9:34709062-34709003	CCR7 chemokine receptor binding, chemokine activity	NM_002989	T cell costimulation, activation of Rho GTPase activity, cell maturation, cell-cell signaling, dendritic cell chemotaxis, dendritic cell dendrite assembly, establishment of T cell polarity, immune response, immunological synapse formation, inflammatory response, mesangial cell-matrix adhesion, negative regulation of leukocyte apoptosis, positive regulation of ERK1 and ERK2 cascade, positive regul…	NM_002989	THC2463421	Hs.57907	1	-6.33005	1e-05	0.00183867	-4.21575	0.0538185	-0.845364
NHSBT	Day 28	chemokine (C-C motif) ligand 21	extracellular region, extracellular space	hs|9p13.3	ENST00000259607	6366	NM_002989	CCL21	chemokine (C-C motif) ligand 21	chr9:34709062-34709003	CCR7 chemokine receptor binding, chemokine activity	NM_002989	T cell costimulation, activation of Rho GTPase activity, cell maturation, cell-cell signaling, dendritic cell chemotaxis, dendritic cell dendrite assembly, establishment of T cell polarity, immune response, immunological synapse formation, inflammatory response, mesangial cell-matrix adhesion, negative regulation of leukocyte apoptosis, positive regulation of ERK1 and ERK2 cascade, positive regul…	NM_002989	THC2463421	Hs.57907	1	-5.9501	2.03574e-05	0.0021581	-3.15005	0.112652	-0.829903
Integra	Day 14	chemokine (C-C motif) ligand 3	extracellular region, extracellular space, soluble fraction	hs|17q12	ENST00000470334	6348	NM_002983	CCL3	chemokine (C-C motif) ligand 3	chr17:34415664-34415605	chemoattractant activity, chemokine activity, signal transducer activity	NM_002983	G-protein coupled receptor protein signaling pathway, cell-cell signaling, cellular calcium ion homeostasis, cellular component movement, chemotaxis, cytoskeleton organization, exocytosis, immune response, inflammatory response, positive chemotaxis, regulation of viral genome replication, signal transduction	NM_002983	THC2601998	Hs.514107	1	-9.07083	1.04794e-07	9.31806e-05	-1.63365	0.322272	-0.914986
NHSBT	Day 21	chemokine (C-X-C motif) ligand 13	extracellular region, extracellular space, soluble fraction	hs|4q21.1	ENST00000286758	10563	NM_006419	CXCL13	chemokine (C-X-C motif) ligand 13	chr4:78532646-78532705	CCR10 chemokine receptor binding, CXCR3 chemokine receptor binding, CXCR5 chemokine receptor binding, chemokine activity, heparin binding, protein heterodimerization activity, receptor agonist activity	NM_006419	B cell chemotaxis, activation of Rap GTPase activity, cell-cell signaling, chemotaxis, chronic inflammatory response, defense response to bacterium, elevation of cytosolic calcium ion concentration, endothelial cell chemotaxis to fibroblast growth factor, germinal center formation, immune response, lymph node development, lymphocyte chemotaxis across high endothelial venule, negative regulation o…	NM_006419	THC2465087	Hs.100431	1	-7.46273	1.35024e-06	0.000556375	-3.0609	0.119833	-0.881376
NHSBT	Day 28	chemokine (C-X-C motif) ligand 14	Golgi apparatus, extracellular region, extracellular space	hs|5q31.1	ENST00000512158	9547	NM_004887	CXCL14	chemokine (C-X-C motif) ligand 14	chr5:134907553-134907494	chemokine activity	NM_004887	cell-cell signaling, chemotaxis, immune response, signal transduction	NM_004887	NP1164491	Hs.483444	1	-10.8769	8.42583e-09	7.62583e-06	-0.145692	0.903946	-0.938547
Control	Day 14	chemokine (C-X-C motif) receptor 4	cell leading edge, cell surface, cytoplasm, cytoplasmic membrane-bounded vesicle, cytoplasmic vesicle, integral to membrane, plasma membrane	hs|2q22.1	ENST00000241393	7852	NM_001008540	CXCR4	chemokine (C-X-C motif) receptor 4	chr2:136872012-136871953	C-X-C chemokine receptor activity, G-protein coupled receptor activity, actin binding, coreceptor activity, myosin light chain binding, protein binding, receptor activity, signal transducer activity, ubiquitin binding, ubiquitin protein ligase binding	NM_001008540	G-protein coupled receptor protein signaling pathway, activation of MAPK activity, apoptosis, calcium-mediated signaling, dendritic cell chemotaxis, elevation of cytosolic calcium ion concentration, entry into host cell, inflammatory response, initiation of viral infection, interspecies interaction between organisms, myelin maintenance, positive regulation of oligodendrocyte differentiation, regu…	NM_001008540	THC2468169	Hs.593413	1	-6.78599	4.37371e-06	0.00148032	-2.44487	0.183662	-0.861477
Integra	Day 7	chemokine (C-X-C motif) receptor 4	cell leading edge, cell surface, cytoplasm, cytoplasmic membrane-bounded vesicle, cytoplasmic vesicle, integral to membrane, plasma membrane	hs|2q22.1	ENST00000241393	7852	NM_001008540	CXCR4	chemokine (C-X-C motif) receptor 4	chr2:136872012-136871953	C-X-C chemokine receptor activity, G-protein coupled receptor activity, actin binding, coreceptor activity, myosin light chain binding, protein binding, receptor activity, signal transducer activity, ubiquitin binding, ubiquitin protein ligase binding	NM_001008540	G-protein coupled receptor protein signaling pathway, activation of MAPK activity, apoptosis, calcium-mediated signaling, dendritic cell chemotaxis, elevation of cytosolic calcium ion concentration, entry into host cell, inflammatory response, initiation of viral infection, interspecies interaction between organisms, myelin maintenance, positive regulation of oligodendrocyte differentiation, regu…	NM_001008540	THC2468169	Hs.593413	1	-6.55754	6.59557e-06	0.00116097	-1.81201	0.284794	-0.853709
Integra	Day 14	chemokine (C-X-C motif) receptor 4	cell leading edge, cell surface, cytoplasm, cytoplasmic membrane-bounded vesicle, cytoplasmic vesicle, integral to membrane, plasma membrane	hs|2q22.1	ENST00000241393	7852	NM_001008540	CXCR4	chemokine (C-X-C motif) receptor 4	chr2:136872012-136871953	C-X-C chemokine receptor activity, G-protein coupled receptor activity, actin binding, coreceptor activity, myosin light chain binding, protein binding, receptor activity, signal transducer activity, ubiquitin binding, ubiquitin protein ligase binding	NM_001008540	G-protein coupled receptor protein signaling pathway, activation of MAPK activity, apoptosis, calcium-mediated signaling, dendritic cell chemotaxis, elevation of cytosolic calcium ion concentration, entry into host cell, inflammatory response, initiation of viral infection, interspecies interaction between organisms, myelin maintenance, positive regulation of oligodendrocyte differentiation, regu…	NM_001008540	THC2468169	Hs.593413	1	-6.85543	3.86574e-06	0.000752465	-2.20561	0.216793	-0.863724
Integra	Day 21	chemokine (C-X-C motif) receptor 4	cell leading edge, cell surface, cytoplasm, cytoplasmic membrane-bounded vesicle, cytoplasmic vesicle, integral to membrane, plasma membrane	hs|2q22.1	ENST00000241393	7852	NM_001008540	CXCR4	chemokine (C-X-C motif) receptor 4	chr2:136872012-136871953	C-X-C chemokine receptor activity, G-protein coupled receptor activity, actin binding, coreceptor activity, myosin light chain binding, protein binding, receptor activity, signal transducer activity, ubiquitin binding, ubiquitin protein ligase binding	NM_001008540	G-protein coupled receptor protein signaling pathway, activation of MAPK activity, apoptosis, calcium-mediated signaling, dendritic cell chemotaxis, elevation of cytosolic calcium ion concentration, entry into host cell, inflammatory response, initiation of viral infection, interspecies interaction between organisms, myelin maintenance, positive regulation of oligodendrocyte differentiation, regu…	NM_001008540	THC2468169	Hs.593413	1	-8.68666	1.87521e-07	8.02247e-05	-2.61277	0.163485	-0.908326
NHSBT	Day 7	chemokine (C-X-C motif) receptor 4	cell leading edge, cell surface, cytoplasm, cytoplasmic membrane-bounded vesicle, cytoplasmic vesicle, integral to membrane, plasma membrane	hs|2q22.1	ENST00000241393	7852	NM_001008540	CXCR4	chemokine (C-X-C motif) receptor 4	chr2:136872012-136871953	C-X-C chemokine receptor activity, G-protein coupled receptor activity, actin binding, coreceptor activity, myosin light chain binding, protein binding, receptor activity, signal transducer activity, ubiquitin binding, ubiquitin protein ligase binding	NM_001008540	G-protein coupled receptor protein signaling pathway, activation of MAPK activity, apoptosis, calcium-mediated signaling, dendritic cell chemotaxis, elevation of cytosolic calcium ion concentration, entry into host cell, inflammatory response, initiation of viral infection, interspecies interaction between organisms, myelin maintenance, positive regulation of oligodendrocyte differentiation, regu…	NM_001008540	THC2468169	Hs.593413	1	-10.003	2.73557e-08	2.56753e-05	-3.14341	0.113172	-0.928515
NHSBT	Day 14	chemokine (C-X-C motif) receptor 4	cell leading edge, cell surface, cytoplasm, cytoplasmic membrane-bounded vesicle, cytoplasmic vesicle, integral to membrane, plasma membrane	hs|2q22.1	ENST00000241393	7852	NM_001008540	CXCR4	chemokine (C-X-C motif) receptor 4	chr2:136872012-136871953	C-X-C chemokine receptor activity, G-protein coupled receptor activity, actin binding, coreceptor activity, myosin light chain binding, protein binding, receptor activity, signal transducer activity, ubiquitin binding, ubiquitin protein ligase binding	NM_001008540	G-protein coupled receptor protein signaling pathway, activation of MAPK activity, apoptosis, calcium-mediated signaling, dendritic cell chemotaxis, elevation of cytosolic calcium ion concentration, entry into host cell, inflammatory response, initiation of viral infection, interspecies interaction between organisms, myelin maintenance, positive regulation of oligodendrocyte differentiation, regu…	NM_001008540	THC2468169	Hs.593413	1	-6.11026	1.50505e-05	0.0027562	-2.54724	0.171082	-0.836666
NHSBT	Day 21	chemokine (C-X-C motif) receptor 4	cell leading edge, cell surface, cytoplasm, cytoplasmic membrane-bounded vesicle, cytoplasmic vesicle, integral to membrane, plasma membrane	hs|2q22.1	ENST00000241393	7852	NM_001008540	CXCR4	chemokine (C-X-C motif) receptor 4	chr2:136872012-136871953	C-X-C chemokine receptor activity, G-protein coupled receptor activity, actin binding, coreceptor activity, myosin light chain binding, protein binding, receptor activity, signal transducer activity, ubiquitin binding, ubiquitin protein ligase binding	NM_001008540	G-protein coupled receptor protein signaling pathway, activation of MAPK activity, apoptosis, calcium-mediated signaling, dendritic cell chemotaxis, elevation of cytosolic calcium ion concentration, entry into host cell, inflammatory response, initiation of viral infection, interspecies interaction between organisms, myelin maintenance, positive regulation of oligodendrocyte differentiation, regu…	NM_001008540	THC2468169	Hs.593413	1	-8.40339	2.91248e-07	0.000191705	-3.52851	0.086659	-0.902928
NHSBT	Day 28	chemokine (C-X-C motif) receptor 4	cell leading edge, cell surface, cytoplasm, cytoplasmic membrane-bounded vesicle, cytoplasmic vesicle, integral to membrane, plasma membrane	hs|2q22.1	ENST00000241393	7852	NM_001008540	CXCR4	chemokine (C-X-C motif) receptor 4	chr2:136872012-136871953	C-X-C chemokine receptor activity, G-protein coupled receptor activity, actin binding, coreceptor activity, myosin light chain binding, protein binding, receptor activity, signal transducer activity, ubiquitin binding, ubiquitin protein ligase binding	NM_001008540	G-protein coupled receptor protein signaling pathway, activation of MAPK activity, apoptosis, calcium-mediated signaling, dendritic cell chemotaxis, elevation of cytosolic calcium ion concentration, entry into host cell, inflammatory response, initiation of viral infection, interspecies interaction between organisms, myelin maintenance, positive regulation of oligodendrocyte differentiation, regu…	NM_001008540	THC2468169	Hs.593413	1	-7.68127	9.35928e-07	0.000263531	-2.43057	0.185492	-0.886945
Control	Day 28	chloride channel Ka	chloride channel complex, integral to membrane, integral to plasma membrane, membrane	hs|1p36.13	ENST00000439316	1187	NM_004070	CLCNKA	chloride channel Ka	chr1:16358986-16359688	ion channel activity, voltage-gated chloride channel activity, voltage-gated ion channel activity	NM_004070	chloride transport, excretion, ion transport, transmembrane transport, transport	NM_004070	THC2607488	Hs.591533	1	4.62374	0.000281664	0.0335214	1.33133	2.51634	0.756275
Control	Day 28	cholinergic receptor, muscarinic 1	asymmetric synapse, axon terminus, cell junction, dendrite, integral to membrane, integral to plasma membrane, membrane fraction, plasma membrane, postsynaptic density, postsynaptic membrane	hs|11q12.3	ENST00000306960	1128	NM_000738	CHRM1	cholinergic receptor, muscarinic 1	chr11:62676214-62676155	G-protein coupled acetylcholine receptor activity, G-protein coupled receptor activity, drug binding, phosphatidylinositol phospholipase C activity, receptor activity, signal transducer activity	NM_000738	G-protein coupled receptor protein signaling pathway, activation of phospholipase C activity by muscarinic acetylcholine receptor signaling pathway, activation of protein kinase C activity by G-protein coupled receptor protein signaling pathway, cell proliferation, muscarinic acetylcholine receptor signaling pathway, nervous system development, neuromuscular synaptic transmission, positive regula…	NM_000738	THC2462384	Hs.632119	1	4.59729	0.000297421	0.034416	2.72323	6.60349	0.754414
Integra	Day 7	chondroitin sulfate proteoglycan 4 pseudogene	N/A	hs|15q25.2	ENST00000342039	440297	NR_033579	LOC440297	chondroitin sulfate proteoglycan 4 pseudogene	chr15:82769340-82769399	N/A	NR_033579	N/A	NR_033579	THC2486034	N/A	1	6.01473	1.80139e-05	0.00221151	0.85344	1.8068	0.832677
Integra	Day 28	chromodomain helicase DNA binding protein 1-like	cytoplasm, nucleolus, nucleus, plasma membrane	hs|1q21.1	ENST00000254086	9557	NM_004284	CHD1L	chromodomain helicase DNA binding protein 1-like	chr1:146736128-146736187	ATP binding, ATP-dependent DNA helicase activity, ATPase activity, DNA binding, helicase activity, hydrolase activity, nucleotide binding, protein binding	NM_004284	ATP catabolic process, DNA repair, chromatin remodeling, response to DNA damage stimulus	NM_004284	NP1075670	Hs.191164	1	6.43761	8.2064e-06	0.000980955	4.09326	17.0685	0.849389
Integra	Day 14	chromodomain helicase DNA binding protein 3	NuRD complex, centrosome, cytoplasm, cytoskeleton, nucleus	hs|17p13.1	ENST00000330494	1107	NM_001005271	CHD3	chromodomain helicase DNA binding protein 3	chr17:7816010-7816069	ATP binding, ATP-dependent DNA helicase activity, DNA binding, helicase activity, hydrolase activity, hydrolase activity; acting on acid anhydrides; in phosphorus-containing anhydrides, metal ion binding, nucleotide binding, protein binding, zinc ion binding	NM_001005271	centrosome organization, chromatin modification, regulation of transcription from RNA polymerase II promoter, regulation of transcription; DNA-dependent, spindle organization	NM_001005271	THC2499119	Hs.25601	1	-7.38789	1.53303e-06	0.00041387	-2.49041	0.177955	-0.87938
Integra	Day 14	chromodomain protein, Y-like	nucleus	hs|6p25.1	ENST00000328908	9425	NM_004824	CDYL	chromodomain protein, Y-like	chr6:4954782-4954841	histone acetyltransferase activity, transferase activity; transferring acyl groups	NM_004824	regulation of transcription; DNA-dependent, spermatogenesis	NM_004824	THC2461825	Hs.269092	1	6.81778	4.13305e-06	0.000781625	2.60538	6.08554	0.862512
NHSBT	Day 21	chromosome 3 open reading frame 49	N/A	hs|3p14.1	ENST00000491896	132200	NR_026866	C3orf49	chromosome 3 open reading frame 49	chr3:63809213-63813303	N/A	NR_026866	N/A	NR_026866	THC2481378	Hs.506386	1	9.20502	8.58643e-08	8.059e-05	4.99882	31.9738	0.917149
NHSBT	Day 14	chromosome 6 open reading frame 124	cellular_component	hs|6q27	N/A	653483	NR_027906	C6orf124	chromosome 6 open reading frame 124	chr6:168224787-168224728	molecular_function	NR_027906	biological_process	NR_027906	THC2478355	Hs.520556	1	7.10326	2.50154e-06	0.000923868	2.78562	6.89534	0.871344
Control	Day 7	cingulin	cell junction, myosin complex, tight junction	hs|1q21.3	ENST00000271636	57530	NM_020770	CGN	cingulin	chr1:151511070-151511129	actin binding, motor activity, protein binding	NM_020770	biological_process	NM_020770	THC2462273	Hs.591464	1	5.53179	4.55363e-05	0.00495527	1.60537	3.04274	0.810344
Control	Day 28	cingulin	cell junction, myosin complex, tight junction	hs|1q21.3	ENST00000271636	57530	NM_020770	CGN	cingulin	chr1:151511070-151511129	actin binding, motor activity, protein binding	NM_020770	biological_process	NM_020770	THC2462273	Hs.591464	1	6.15352	1.38795e-05	0.00676426	1.66001	3.16018	0.83843
Integra	Day 7	cingulin	cell junction, myosin complex, tight junction	hs|1q21.3	ENST00000271636	57530	NM_020770	CGN	cingulin	chr1:151511070-151511129	actin binding, motor activity, protein binding	NM_020770	biological_process	NM_020770	THC2462273	Hs.591464	1	5.97701	1.93454e-05	0.00231434	1.89675	3.72373	0.831065
NHSBT	Day 14	cingulin	cell junction, myosin complex, tight junction	hs|1q21.3	ENST00000271636	57530	NM_020770	CGN	cingulin	chr1:151511070-151511129	actin binding, motor activity, protein binding	NM_020770	biological_process	NM_020770	THC2462273	Hs.591464	1	6.23974	1.18196e-05	0.00236779	1.86186	3.63477	0.841869
Control	Day 28	CKLF-like MARVEL transmembrane domain containing 3	extracellular space, integral to membrane, membrane	hs|16q21	ENST00000361909	123920	NM_144601	CMTM3	CKLF-like MARVEL transmembrane domain containing 3	chr16:66647556-66647615	cytokine activity	NM_144601	chemotaxis	NM_144601	NP1194506	Hs.298198	1	-5.5798	4.14691e-05	0.011612	-1.80025	0.287125	-0.812738
Integra	Day 28	CKLF-like MARVEL transmembrane domain containing 3	extracellular space, integral to membrane, membrane	hs|16q21	ENST00000361909	123920	NM_144601	CMTM3	CKLF-like MARVEL transmembrane domain containing 3	chr16:66647556-66647615	cytokine activity	NM_144601	chemotaxis	NM_144601	NP1194506	Hs.298198	1	-6.95595	3.23687e-06	0.000524135	-2.19262	0.218754	-0.866889
NHSBT	Day 28	CKLF-like MARVEL transmembrane domain containing 3	extracellular space, integral to membrane, membrane	hs|16q21	ENST00000361909	123920	NM_144601	CMTM3	CKLF-like MARVEL transmembrane domain containing 3	chr16:66647556-66647615	cytokine activity	NM_144601	chemotaxis	NM_144601	NP1194506	Hs.298198	1	-6.92833	3.39823e-06	0.000638361	-2.13675	0.227391	-0.866029
Control	Day 14	clarin 2	integral to membrane, membrane	hs|4p15.32	ENST00000511148	645104	NM_001079827	CLRN2	clarin 2	chr4:17528655-17528714	N/A	NM_001079827	N/A	NM_001079827	N/A	Hs.631526	1	5.78125	2.80956e-05	0.00416896	1.22651	2.34	0.822352
NHSBT	Day 7	clathrin, heavy chain (Hc)	clathrin coat, clathrin coat of coated pit, clathrin coat of trans-Golgi network vesicle, clathrin-coated vesicle, cytoplasmic vesicle, cytoplasmic vesicle membrane, cytosol, melanosome, mitochondrion, plasma membrane, spindle	hs|17q23.1	N/A	1213	NM_004859	CLTC	clathrin, heavy chain (Hc)	chr17:57774258-57774317	protein binding, structural molecule activity	NM_004859	axon guidance, cellular membrane organization, epidermal growth factor receptor signaling pathway, intracellular protein transport, mitosis, negative regulation of epidermal growth factor receptor signaling pathway, nerve growth factor receptor signaling pathway, post-Golgi vesicle-mediated transport, receptor internalization, receptor-mediated endocytosis, transferrin transport, vesicle-mediated…	NM_004859	THC2528409	Hs.491351	1	-6.57656	6.37211e-06	0.00117439	-1.94351	0.259983	-0.854379
Control	Day 14	claudin 10	cell junction, integral to membrane, membrane, plasma membrane, tight junction	hs|13q32.1	ENST00000376855	9071	N/A	CLDN10	claudin 10	chr13:96213122-96213181	identical protein binding, structural molecule activity	ENST00000376855	calcium-independent cell-cell adhesion, cell adhesion	N/A	THC2691823	N/A	1	6.13132	1.4468e-05	0.00290042	1.87785	3.67527	0.837529
Control	Day 7	claudin 17	Golgi apparatus, cell junction, integral to membrane, plasma membrane, tight junction	hs|21q22.11	ENST00000286808	26285	NM_012131	CLDN17	claudin 17	chr21:31538328-31538269	identical protein binding, structural molecule activity	NM_012131	calcium-independent cell-cell adhesion, cell junction assembly, cell-cell junction organization, tight junction assembly	NM_012131	THC2488452	Hs.258589	1	11.8181	2.56635e-09	7.65119e-06	1.45757	2.74645	0.947215
Control	Day 14	claudin 17	Golgi apparatus, cell junction, integral to membrane, plasma membrane, tight junction	hs|21q22.11	ENST00000286808	26285	NM_012131	CLDN17	claudin 17	chr21:31538328-31538269	identical protein binding, structural molecule activity	NM_012131	calcium-independent cell-cell adhesion, cell junction assembly, cell-cell junction organization, tight junction assembly	NM_012131	THC2488452	Hs.258589	1	12.2497	1.52575e-09	8.59218e-06	2.36211	5.14122	0.950603
Control	Day 21	claudin 17	Golgi apparatus, cell junction, integral to membrane, plasma membrane, tight junction	hs|21q22.11	ENST00000286808	26285	NM_012131	CLDN17	claudin 17	chr21:31538328-31538269	identical protein binding, structural molecule activity	NM_012131	calcium-independent cell-cell adhesion, cell junction assembly, cell-cell junction organization, tight junction assembly	NM_012131	THC2488452	Hs.258589	1	11.9742	2.1226e-09	6.32822e-06	2.52692	5.7634	0.948479
Control	Day 28	claudin 17	Golgi apparatus, cell junction, integral to membrane, plasma membrane, tight junction	hs|21q22.11	ENST00000286808	26285	NM_012131	CLDN17	claudin 17	chr21:31538328-31538269	identical protein binding, structural molecule activity	NM_012131	calcium-independent cell-cell adhesion, cell junction assembly, cell-cell junction organization, tight junction assembly	NM_012131	THC2488452	Hs.258589	1	5.75655	2.94612e-05	0.0102978	1.40098	2.64082	0.82121
Integra	Day 7	claudin 17	Golgi apparatus, cell junction, integral to membrane, plasma membrane, tight junction	hs|21q22.11	ENST00000286808	26285	NM_012131	CLDN17	claudin 17	chr21:31538328-31538269	identical protein binding, structural molecule activity	NM_012131	calcium-independent cell-cell adhesion, cell junction assembly, cell-cell junction organization, tight junction assembly	NM_012131	THC2488452	Hs.258589	1	7.62949	1.02026e-06	0.000329048	1.84942	3.60355	0.88566
Integra	Day 14	claudin 17	Golgi apparatus, cell junction, integral to membrane, plasma membrane, tight junction	hs|21q22.11	ENST00000286808	26285	NM_012131	CLDN17	claudin 17	chr21:31538328-31538269	identical protein binding, structural molecule activity	NM_012131	calcium-independent cell-cell adhesion, cell junction assembly, cell-cell junction organization, tight junction assembly	NM_012131	THC2488452	Hs.258589	1	11.4583	4.00563e-09	1.19422e-05	3.25372	9.53822	0.944126
Integra	Day 21	claudin 17	Golgi apparatus, cell junction, integral to membrane, plasma membrane, tight junction	hs|21q22.11	ENST00000286808	26285	NM_012131	CLDN17	claudin 17	chr21:31538328-31538269	identical protein binding, structural molecule activity	NM_012131	calcium-independent cell-cell adhesion, cell junction assembly, cell-cell junction organization, tight junction assembly	NM_012131	THC2488452	Hs.258589	1	7.74586	8.40854e-07	0.000240822	1.78264	3.44055	0.888521
Integra	Day 28	claudin 17	Golgi apparatus, cell junction, integral to membrane, plasma membrane, tight junction	hs|21q22.11	ENST00000286808	26285	NM_012131	CLDN17	claudin 17	chr21:31538328-31538269	identical protein binding, structural molecule activity	NM_012131	calcium-independent cell-cell adhesion, cell junction assembly, cell-cell junction organization, tight junction assembly	NM_012131	THC2488452	Hs.258589	1	11.2825	4.99971e-09	3.89846e-06	1.34483	2.54	0.942519
NHSBT	Day 7	claudin 17	Golgi apparatus, cell junction, integral to membrane, plasma membrane, tight junction	hs|21q22.11	ENST00000286808	26285	NM_012131	CLDN17	claudin 17	chr21:31538328-31538269	identical protein binding, structural molecule activity	NM_012131	calcium-independent cell-cell adhesion, cell junction assembly, cell-cell junction organization, tight junction assembly	NM_012131	THC2488452	Hs.258589	1	11.1504	5.91632e-09	8.10424e-06	1.43593	2.70556	0.941267
NHSBT	Day 14	claudin 17	Golgi apparatus, cell junction, integral to membrane, plasma membrane, tight junction	hs|21q22.11	ENST00000286808	26285	NM_012131	CLDN17	claudin 17	chr21:31538328-31538269	identical protein binding, structural molecule activity	NM_012131	calcium-independent cell-cell adhesion, cell junction assembly, cell-cell junction organization, tight junction assembly	NM_012131	THC2488452	Hs.258589	1	11.8804	2.37846e-09	1.34221e-05	2.21456	4.64139	0.947725
NHSBT	Day 21	claudin 17	Golgi apparatus, cell junction, integral to membrane, plasma membrane, tight junction	hs|21q22.11	ENST00000286808	26285	NM_012131	CLDN17	claudin 17	chr21:31538328-31538269	identical protein binding, structural molecule activity	NM_012131	calcium-independent cell-cell adhesion, cell junction assembly, cell-cell junction organization, tight junction assembly	NM_012131	THC2488452	Hs.258589	1	10.7188	1.03693e-08	2.02133e-05	1.64484	3.12713	0.93689
NHSBT	Day 28	claudin 17	Golgi apparatus, cell junction, integral to membrane, plasma membrane, tight junction	hs|21q22.11	ENST00000286808	26285	NM_012131	CLDN17	claudin 17	chr21:31538328-31538269	identical protein binding, structural molecule activity	NM_012131	calcium-independent cell-cell adhesion, cell junction assembly, cell-cell junction organization, tight junction assembly	NM_012131	THC2488452	Hs.258589	1	9.16985	9.04494e-08	4.63055e-05	1.17901	2.26421	0.91659
Integra	Day 7	claudin 24	cell junction, integral to membrane, plasma membrane, tight junction	hs|4q35.1	ENST00000541814	100132463	NM_001185149	CLDN24	claudin 24	chr4:184243080-184243021	structural molecule activity	NM_001185149	N/A	NM_001185149	N/A	Hs.727475	1	6.26916	1.11918e-05	0.00162531	1.89993	3.73196	0.843019
NHSBT	Day 14	claudin 3	cell junction, integral to membrane, integral to plasma membrane, plasma membrane, tight junction	hs|7q11.23	ENST00000395145	1365	NM_001306	CLDN3	claudin 3	chr7:73183386-73183327	identical protein binding, structural molecule activity, transmembrane receptor activity	NM_001306	calcium-independent cell-cell adhesion, response to hypoxia	NM_001306	THC2467812	Hs.647023	1	5.67868	3.4233e-05	0.00443741	3.47943	11.1535	0.817542
Integra	Day 7	claudin 5	cell-cell junction, integral to membrane, plasma membrane, tight junction	hs|22q11.21	ENST00000413119	7122	NM_001130861	CLDN5	claudin 5	chr22:19510887-19510828	identical protein binding, structural molecule activity	NM_001130861	calcium-independent cell-cell adhesion	NM_001130861	THC2780886	Hs.505337	1	11.0601	6.64369e-09	1.20258e-05	1.52441	2.8767	0.940389
Integra	Day 7	CLK4-associating serine/arginine rich protein	nucleus	hs|19q13.32	ENST00000391952	11129	NM_007056	CLASRP	CLK4-associating serine/arginine rich protein	chr19:45574154-45574213	N/A	NM_007056	RNA splicing, mRNA processing	NM_007056	THC2775135	Hs.466917	1	-5.89023	2.28111e-05	0.00257133	-1.52874	0.34658	-0.827276
Integra	Day 21	CLK4-associating serine/arginine rich protein	nucleus	hs|19q13.32	ENST00000391952	11129	NM_007056	CLASRP	CLK4-associating serine/arginine rich protein	chr19:45574154-45574213	N/A	NM_007056	RNA splicing, mRNA processing	NM_007056	THC2775135	Hs.466917	1	-6.33882	9.83951e-06	0.00118737	-1.84214	0.278908	-0.845698
Control	Day 7	coagulation factor III (thromboplastin, tissue factor)	cell surface, cytoplasm, extracellular matrix, extracellular region, extracellular space, integral to membrane, intrinsic to external side of plasma membrane, plasma membrane	hs|1p21.3	ENST00000370207	2152	NM_001993	F3	coagulation factor III (thromboplastin, tissue factor)	chr1:94995139-94995080	cell surface binding, phospholipid binding, protease binding, protein binding	NM_001993	activation of blood coagulation via clotting cascade, activation of caspase activity, activation of plasma proteins involved in acute inflammatory response, aging, blood coagulation, blood coagulation; extrinsic pathway, cellular response to hydrogen peroxide, positive regulation of angiogenesis, positive regulation of cell migration, positive regulation of endothelial cell proliferation, positiv…	NM_001993	THC2467710	Hs.62192	1	-5.47515	5.087e-05	0.0052297	-1.42784	0.371688	-0.807467
Control	Day 7	coagulation factor X	Golgi lumen, endoplasmic reticulum lumen, extracellular region, intrinsic to external side of plasma membrane, membrane fraction, microsome, plasma membrane	hs|13q34	ENST00000375559	2159	NM_000504	F10	coagulation factor X	chr13:113803286-113803345	calcium ion binding, peptidase activity, phospholipid binding, protein binding, serine-type endopeptidase activity	NM_000504	blood coagulation, blood coagulation; extrinsic pathway, blood coagulation; intrinsic pathway, cellular protein metabolic process, peptidyl-glutamic acid carboxylation, positive regulation of cell migration, positive regulation of protein kinase B signaling cascade, post-translational protein modification, proteolysis	NM_000504	THC2471124	Hs.361463	1	5.75325	2.96483e-05	0.00377554	2.36445	5.14956	0.821057
Integra	Day 7	coagulation factor X	Golgi lumen, endoplasmic reticulum lumen, extracellular region, intrinsic to external side of plasma membrane, membrane fraction, microsome, plasma membrane	hs|13q34	ENST00000375559	2159	NM_000504	F10	coagulation factor X	chr13:113803286-113803345	calcium ion binding, peptidase activity, phospholipid binding, protein binding, serine-type endopeptidase activity	NM_000504	blood coagulation, blood coagulation; extrinsic pathway, blood coagulation; intrinsic pathway, cellular protein metabolic process, peptidyl-glutamic acid carboxylation, positive regulation of cell migration, positive regulation of protein kinase B signaling cascade, post-translational protein modification, proteolysis	NM_000504	THC2471124	Hs.361463	1	6.55362	6.64269e-06	0.00116097	2.20575	4.61314	0.853571
NHSBT	Day 14	coagulation factor X	Golgi lumen, endoplasmic reticulum lumen, extracellular region, intrinsic to external side of plasma membrane, membrane fraction, microsome, plasma membrane	hs|13q34	ENST00000375559	2159	NM_000504	F10	coagulation factor X	chr13:113803286-113803345	calcium ion binding, peptidase activity, phospholipid binding, protein binding, serine-type endopeptidase activity	NM_000504	blood coagulation, blood coagulation; extrinsic pathway, blood coagulation; intrinsic pathway, cellular protein metabolic process, peptidyl-glutamic acid carboxylation, positive regulation of cell migration, positive regulation of protein kinase B signaling cascade, post-translational protein modification, proteolysis	NM_000504	THC2471124	Hs.361463	1	5.48309	5.00852e-05	0.00536001	2.16266	4.47739	0.807873
Integra	Day 28	coatomer protein complex, subunit zeta 2	COPI vesicle coat, Golgi apparatus, Golgi membrane, cis-Golgi network, cytoplasm, cytoplasmic vesicle, membrane	hs|17q21.32	ENST00000006101	51226	NM_016429	COPZ2	coatomer protein complex, subunit zeta 2	chr17:46105838-46103783	N/A	NM_016429	intracellular protein transport, vesicle-mediated transport	NM_016429	THC2473709	Hs.408434	1	-11.1337	6.04443e-09	4.31479e-06	-2.46381	0.181267	-0.941106
Control	Day 14	coenzyme Q2 homolog, prenyltransferase (yeast)	integral to membrane, membrane, mitochondrial membrane, mitochondrion	hs|4q21.23	ENST00000311461	27235	NM_015697	COQ2	coenzyme Q2 homolog, prenyltransferase (yeast)	chr4:84193253-84191101	4-hydroxybenzoate decaprenyltransferase activity, 4-hydroxybenzoate nonaprenyltransferase activity, prenyltransferase activity, transferase activity	NM_015697	biosynthetic process, glycerol metabolic process, isoprenoid biosynthetic process, ubiquinone biosynthetic process	NM_015697	THC2748254	Hs.729069	1	6.45252	7.98572e-06	0.00215287	2.16431	4.48253	0.849936
Control	Day 21	coenzyme Q2 homolog, prenyltransferase (yeast)	integral to membrane, membrane, mitochondrial membrane, mitochondrion	hs|4q21.23	ENST00000311461	27235	NM_015697	COQ2	coenzyme Q2 homolog, prenyltransferase (yeast)	chr4:84193253-84191101	4-hydroxybenzoate decaprenyltransferase activity, 4-hydroxybenzoate nonaprenyltransferase activity, prenyltransferase activity, transferase activity	NM_015697	biosynthetic process, glycerol metabolic process, isoprenoid biosynthetic process, ubiquinone biosynthetic process	NM_015697	THC2748254	Hs.729069	1	6.51702	7.09944e-06	0.000946518	2.13854	4.40317	0.852269
Integra	Day 14	coenzyme Q2 homolog, prenyltransferase (yeast)	integral to membrane, membrane, mitochondrial membrane, mitochondrion	hs|4q21.23	ENST00000311461	27235	NM_015697	COQ2	coenzyme Q2 homolog, prenyltransferase (yeast)	chr4:84193253-84191101	4-hydroxybenzoate decaprenyltransferase activity, 4-hydroxybenzoate nonaprenyltransferase activity, prenyltransferase activity, transferase activity	NM_015697	biosynthetic process, glycerol metabolic process, isoprenoid biosynthetic process, ubiquinone biosynthetic process	NM_015697	THC2748254	Hs.729069	1	6.32246	1.0141e-05	0.00139709	2.92538	7.59672	0.845074
NHSBT	Day 14	coenzyme Q2 homolog, prenyltransferase (yeast)	integral to membrane, membrane, mitochondrial membrane, mitochondrion	hs|4q21.23	ENST00000311461	27235	NM_015697	COQ2	coenzyme Q2 homolog, prenyltransferase (yeast)	chr4:84193253-84191101	4-hydroxybenzoate decaprenyltransferase activity, 4-hydroxybenzoate nonaprenyltransferase activity, prenyltransferase activity, transferase activity	NM_015697	biosynthetic process, glycerol metabolic process, isoprenoid biosynthetic process, ubiquinone biosynthetic process	NM_015697	THC2748254	Hs.729069	1	6.26404	1.12984e-05	0.00232306	2.10835	4.31197	0.84282
Control	Day 7	collagen triple helix repeat containing 1	collagen, extracellular region	hs|8q22.3	ENST00000297577	115908	NM_138455	CTHRC1	collagen triple helix repeat containing 1	chr8:104390268-104390327	Wnt-protein binding, frizzled binding	NM_138455	Wnt receptor signaling pathway; planar cell polarity pathway, cell migration, cochlea morphogenesis, establishment of planar polarity involved in neural tube closure, inner ear receptor stereocilium organization, negative regulation of canonical Wnt receptor signaling pathway, positive regulation of protein binding	NM_138455	NP1157757	Hs.405614	1	-6.10596	1.51723e-05	0.0024568	-3.1625	0.111684	-0.83649
Control	Day 14	collagen triple helix repeat containing 1	collagen, extracellular region	hs|8q22.3	ENST00000297577	115908	NM_138455	CTHRC1	collagen triple helix repeat containing 1	chr8:104390268-104390327	Wnt-protein binding, frizzled binding	NM_138455	Wnt receptor signaling pathway; planar cell polarity pathway, cell migration, cochlea morphogenesis, establishment of planar polarity involved in neural tube closure, inner ear receptor stereocilium organization, negative regulation of canonical Wnt receptor signaling pathway, positive regulation of protein binding	NM_138455	NP1157757	Hs.405614	1	-6.03653	1.7288e-05	0.00321234	-3.19544	0.109164	-0.833599
Control	Day 21	collagen triple helix repeat containing 1	collagen, extracellular region	hs|8q22.3	ENST00000297577	115908	NM_138455	CTHRC1	collagen triple helix repeat containing 1	chr8:104390268-104390327	Wnt-protein binding, frizzled binding	NM_138455	Wnt receptor signaling pathway; planar cell polarity pathway, cell migration, cochlea morphogenesis, establishment of planar polarity involved in neural tube closure, inner ear receptor stereocilium organization, negative regulation of canonical Wnt receptor signaling pathway, positive regulation of protein binding	NM_138455	NP1157757	Hs.405614	1	-9.39732	6.47653e-08	4.46595e-05	-4.27617	0.0516113	-0.920114
Control	Day 28	collagen triple helix repeat containing 1	collagen, extracellular region	hs|8q22.3	ENST00000297577	115908	NM_138455	CTHRC1	collagen triple helix repeat containing 1	chr8:104390268-104390327	Wnt-protein binding, frizzled binding	NM_138455	Wnt receptor signaling pathway; planar cell polarity pathway, cell migration, cochlea morphogenesis, establishment of planar polarity involved in neural tube closure, inner ear receptor stereocilium organization, negative regulation of canonical Wnt receptor signaling pathway, positive regulation of protein binding	NM_138455	NP1157757	Hs.405614	1	-6.4394	8.17965e-06	0.00513299	-3.18667	0.109829	-0.849455
Integra	Day 7	collagen triple helix repeat containing 1	collagen, extracellular region	hs|8q22.3	ENST00000297577	115908	NM_138455	CTHRC1	collagen triple helix repeat containing 1	chr8:104390268-104390327	Wnt-protein binding, frizzled binding	NM_138455	Wnt receptor signaling pathway; planar cell polarity pathway, cell migration, cochlea morphogenesis, establishment of planar polarity involved in neural tube closure, inner ear receptor stereocilium organization, negative regulation of canonical Wnt receptor signaling pathway, positive regulation of protein binding	NM_138455	NP1157757	Hs.405614	1	-8.20055	4.01599e-07	0.000170757	-3.4308	0.0927312	-0.89878
Integra	Day 14	collagen triple helix repeat containing 1	collagen, extracellular region	hs|8q22.3	ENST00000297577	115908	NM_138455	CTHRC1	collagen triple helix repeat containing 1	chr8:104390268-104390327	Wnt-protein binding, frizzled binding	NM_138455	Wnt receptor signaling pathway; planar cell polarity pathway, cell migration, cochlea morphogenesis, establishment of planar polarity involved in neural tube closure, inner ear receptor stereocilium organization, negative regulation of canonical Wnt receptor signaling pathway, positive regulation of protein binding	NM_138455	NP1157757	Hs.405614	1	-8.02456	5.32913e-07	0.000216058	-3.63927	0.0802548	-0.894974
Integra	Day 21	collagen triple helix repeat containing 1	collagen, extracellular region	hs|8q22.3	ENST00000297577	115908	NM_138455	CTHRC1	collagen triple helix repeat containing 1	chr8:104390268-104390327	Wnt-protein binding, frizzled binding	NM_138455	Wnt receptor signaling pathway; planar cell polarity pathway, cell migration, cochlea morphogenesis, establishment of planar polarity involved in neural tube closure, inner ear receptor stereocilium organization, negative regulation of canonical Wnt receptor signaling pathway, positive regulation of protein binding	NM_138455	NP1157757	Hs.405614	1	-8.68375	1.88362e-07	8.02247e-05	-4.115	0.0577113	-0.908273
Integra	Day 28	collagen triple helix repeat containing 1	collagen, extracellular region	hs|8q22.3	ENST00000297577	115908	NM_138455	CTHRC1	collagen triple helix repeat containing 1	chr8:104390268-104390327	Wnt-protein binding, frizzled binding	NM_138455	Wnt receptor signaling pathway; planar cell polarity pathway, cell migration, cochlea morphogenesis, establishment of planar polarity involved in neural tube closure, inner ear receptor stereocilium organization, negative regulation of canonical Wnt receptor signaling pathway, positive regulation of protein binding	NM_138455	NP1157757	Hs.405614	1	-12.1821	1.65367e-09	1.92731e-06	-4.673	0.0392	-0.950094
NHSBT	Day 14	collagen triple helix repeat containing 1	collagen, extracellular region	hs|8q22.3	ENST00000297577	115908	NM_138455	CTHRC1	collagen triple helix repeat containing 1	chr8:104390268-104390327	Wnt-protein binding, frizzled binding	NM_138455	Wnt receptor signaling pathway; planar cell polarity pathway, cell migration, cochlea morphogenesis, establishment of planar polarity involved in neural tube closure, inner ear receptor stereocilium organization, negative regulation of canonical Wnt receptor signaling pathway, positive regulation of protein binding	NM_138455	NP1157757	Hs.405614	1	-8.9567	1.24347e-07	0.000161597	-3.97037	0.063797	-0.913082
NHSBT	Day 21	collagen triple helix repeat containing 1	collagen, extracellular region	hs|8q22.3	ENST00000297577	115908	NM_138455	CTHRC1	collagen triple helix repeat containing 1	chr8:104390268-104390327	Wnt-protein binding, frizzled binding	NM_138455	Wnt receptor signaling pathway; planar cell polarity pathway, cell migration, cochlea morphogenesis, establishment of planar polarity involved in neural tube closure, inner ear receptor stereocilium organization, negative regulation of canonical Wnt receptor signaling pathway, positive regulation of protein binding	NM_138455	NP1157757	Hs.405614	1	-7.41335	1.46811e-06	0.000575892	-3.72514	0.0756175	-0.880065
NHSBT	Day 28	collagen triple helix repeat containing 1	collagen, extracellular region	hs|8q22.3	ENST00000297577	115908	NM_138455	CTHRC1	collagen triple helix repeat containing 1	chr8:104390268-104390327	Wnt-protein binding, frizzled binding	NM_138455	Wnt receptor signaling pathway; planar cell polarity pathway, cell migration, cochlea morphogenesis, establishment of planar polarity involved in neural tube closure, inner ear receptor stereocilium organization, negative regulation of canonical Wnt receptor signaling pathway, positive regulation of protein binding	NM_138455	NP1157757	Hs.405614	1	-10.3165	1.77753e-08	1.30566e-05	-4.23757	0.0530109	-0.932369
Integra	Day 7	collagen, type I, alpha 2	collagen, collagen type I, extracellular matrix, extracellular region, extracellular space, plasma membrane	hs|7q21.3	ENST00000464916	1278	NM_000089	COL1A2	collagen, type I, alpha 2	chr7:94058643-94058702	SMAD binding, extracellular matrix structural constituent, identical protein binding, platelet-derived growth factor binding, protein binding, protein binding; bridging	NM_000089	Rho protein signal transduction, axon guidance, blood coagulation, blood vessel development, cellular response to amino acid stimulus, collagen fibril organization, leukocyte migration, odontogenesis, platelet activation, protein heterotrimerization, regulation of blood pressure, skeletal system development, skin morphogenesis, transforming growth factor beta receptor signaling pathway	NM_000089	THC2564543	Hs.489142	1	-5.93596	2.09112e-05	0.0024379	-2.8076	0.142833	-0.829287
Integra	Day 14	collagen, type I, alpha 2	collagen, collagen type I, extracellular matrix, extracellular region, extracellular space, plasma membrane	hs|7q21.3	ENST00000464916	1278	NM_000089	COL1A2	collagen, type I, alpha 2	chr7:94058643-94058702	SMAD binding, extracellular matrix structural constituent, identical protein binding, platelet-derived growth factor binding, protein binding, protein binding; bridging	NM_000089	Rho protein signal transduction, axon guidance, blood coagulation, blood vessel development, cellular response to amino acid stimulus, collagen fibril organization, leukocyte migration, odontogenesis, platelet activation, protein heterotrimerization, regulation of blood pressure, skeletal system development, skin morphogenesis, transforming growth factor beta receptor signaling pathway	NM_000089	THC2564543	Hs.489142	1	-5.92704	2.12685e-05	0.00217329	-2.81773	0.141833	-0.828897
Integra	Day 21	collagen, type I, alpha 2	collagen, collagen type I, extracellular matrix, extracellular region, extracellular space, plasma membrane	hs|7q21.3	ENST00000464916	1278	NM_000089	COL1A2	collagen, type I, alpha 2	chr7:94058643-94058702	SMAD binding, extracellular matrix structural constituent, identical protein binding, platelet-derived growth factor binding, protein binding, protein binding; bridging	NM_000089	Rho protein signal transduction, axon guidance, blood coagulation, blood vessel development, cellular response to amino acid stimulus, collagen fibril organization, leukocyte migration, odontogenesis, platelet activation, protein heterotrimerization, regulation of blood pressure, skeletal system development, skin morphogenesis, transforming growth factor beta receptor signaling pathway	NM_000089	THC2564543	Hs.489142	1	-6.61868	5.90474e-06	0.000840646	-3.08933	0.117495	-0.855846
Integra	Day 28	collagen, type I, alpha 2	collagen, collagen type I, extracellular matrix, extracellular region, extracellular space, plasma membrane	hs|7q21.3	ENST00000464916	1278	NM_000089	COL1A2	collagen, type I, alpha 2	chr7:94058643-94058702	SMAD binding, extracellular matrix structural constituent, identical protein binding, platelet-derived growth factor binding, protein binding, protein binding; bridging	NM_000089	Rho protein signal transduction, axon guidance, blood coagulation, blood vessel development, cellular response to amino acid stimulus, collagen fibril organization, leukocyte migration, odontogenesis, platelet activation, protein heterotrimerization, regulation of blood pressure, skeletal system development, skin morphogenesis, transforming growth factor beta receptor signaling pathway	NM_000089	THC2564543	Hs.489142	1	-6.59404	6.17361e-06	0.000814167	-3.07977	0.118276	-0.85499
NHSBT	Day 28	collagen, type V, alpha 1	basement membrane, collagen, collagen type V, extracellular matrix, extracellular region	hs|9q34.3	ENST00000464187	1289	AK057231	COL5A1	collagen, type V, alpha 1	chr9:137600825-137600884	extracellular matrix structural constituent, heparin binding, integrin binding, platelet-derived growth factor binding, proteoglycan binding	ENST00000464187	axon guidance, blood vessel development, cell adhesion, cell migration, collagen biosynthetic process, collagen fibril organization, eye morphogenesis, fibril organization, heart morphogenesis, integrin biosynthetic process, regulation of cellular component organization, skin development, wound healing; spreading of epidermal cells	N/A	THC2607593	Hs.210283	1	-6.54671	6.72651e-06	0.00100271	-1.83766	0.279775	-0.853326
Integra	Day 7	collagen, type XV, alpha 1	basement membrane, collagen type XV, extracellular matrix, extracellular region, extracellular space, integral to membrane	hs|9q22.33	ENST00000375001	1306	NM_001855	COL15A1	collagen, type XV, alpha 1	chr9:101832765-101832824	binding, extracellular matrix structural constituent	NM_001855	angiogenesis, cell adhesion, cell differentiation, multicellular organismal development, signal transduction	NM_001855	THC2461918	Hs.409034	1	-5.81762	2.62037e-05	0.00274967	-1.65926	0.316601	-0.824016
Integra	Day 14	collagen, type XV, alpha 1	basement membrane, collagen type XV, extracellular matrix, extracellular region, extracellular space, integral to membrane	hs|9q22.33	ENST00000375001	1306	NM_001855	COL15A1	collagen, type XV, alpha 1	chr9:101832765-101832824	binding, extracellular matrix structural constituent	NM_001855	angiogenesis, cell adhesion, cell differentiation, multicellular organismal development, signal transduction	NM_001855	THC2461918	Hs.409034	1	-6.36812	9.32255e-06	0.00134424	-1.80809	0.285568	-0.846805
NHSBT	Day 21	collagen, type XV, alpha 1	basement membrane, collagen type XV, extracellular matrix, extracellular region, extracellular space, integral to membrane	hs|9q22.33	ENST00000375001	1306	NM_001855	COL15A1	collagen, type XV, alpha 1	chr9:101832765-101832824	binding, extracellular matrix structural constituent	NM_001855	angiogenesis, cell adhesion, cell differentiation, multicellular organismal development, signal transduction	NM_001855	THC2461918	Hs.409034	1	-6.59918	6.11651e-06	0.00141389	-2.08336	0.235964	-0.855169
NHSBT	Day 28	collagen, type XV, alpha 1	basement membrane, collagen type XV, extracellular matrix, extracellular region, extracellular space, integral to membrane	hs|9q22.33	ENST00000375001	1306	NM_001855	COL15A1	collagen, type XV, alpha 1	chr9:101832765-101832824	binding, extracellular matrix structural constituent	NM_001855	angiogenesis, cell adhesion, cell differentiation, multicellular organismal development, signal transduction	NM_001855	THC2461918	Hs.409034	1	-6.20013	1.27234e-05	0.00159619	-1.91349	0.265449	-0.840302
Control	Day 7	collagen, type XVI, alpha 1	collagen, collagen type XVI, extracellular region	hs|1p35.2	ENST00000373672	1307	NM_001856	COL16A1	collagen, type XVI, alpha 1	chr1:32148595-32148536	integrin binding, protein binding, structural molecule activity	NM_001856	cell adhesion, cellular response to amino acid stimulus, female pregnancy, integrin-mediated signaling pathway	NM_001856	THC2631449	Hs.368921	1	-5.47849	5.05391e-05	0.00522253	-1.35716	0.390351	-0.807637
Control	Day 28	collagen, type XVI, alpha 1	collagen, collagen type XVI, extracellular region	hs|1p35.2	ENST00000373672	1307	NM_001856	COL16A1	collagen, type XVI, alpha 1	chr1:32148595-32148536	integrin binding, protein binding, structural molecule activity	NM_001856	cell adhesion, cellular response to amino acid stimulus, female pregnancy, integrin-mediated signaling pathway	NM_001856	THC2631449	Hs.368921	1	-8.72018	1.78115e-07	0.000593901	-1.38519	0.382839	-0.908936
Integra	Day 28	collagen, type XVI, alpha 1	collagen, collagen type XVI, extracellular region	hs|1p35.2	ENST00000373672	1307	NM_001856	COL16A1	collagen, type XVI, alpha 1	chr1:32148595-32148536	integrin binding, protein binding, structural molecule activity	NM_001856	cell adhesion, cellular response to amino acid stimulus, female pregnancy, integrin-mediated signaling pathway	NM_001856	THC2631449	Hs.368921	1	-9.15891	9.1927e-08	3.69773e-05	-1.23079	0.426084	-0.916415
NHSBT	Day 28	collagen, type XVI, alpha 1	collagen, collagen type XVI, extracellular region	hs|1p35.2	ENST00000373672	1307	NM_001856	COL16A1	collagen, type XVI, alpha 1	chr1:32148595-32148536	integrin binding, protein binding, structural molecule activity	NM_001856	cell adhesion, cellular response to amino acid stimulus, female pregnancy, integrin-mediated signaling pathway	NM_001856	THC2631449	Hs.368921	1	-17.3345	8.57455e-12	1.08646e-07	-1.25089	0.420189	-0.974395
Control	Day 28	collectin sub-family member 10 (C-type lectin)	collagen, cytoplasm, extracellular region	hs|8q24.12	N/A	10584	NM_006438	COLEC10	collectin sub-family member 10 (C-type lectin)	chr8:120118876-120118935	binding, mannose binding	NM_006438	N/A	NM_006438	THC2478678	Hs.176615	1	-4.51807	0.00035021	0.0378459	-0.790545	0.578126	-0.74873
NHSBT	Day 14	collectin sub-family member 10 (C-type lectin)	collagen, cytoplasm, extracellular region	hs|8q24.12	N/A	10584	NM_006438	COLEC10	collectin sub-family member 10 (C-type lectin)	chr8:120118876-120118935	binding, mannose binding	NM_006438	N/A	NM_006438	THC2478678	Hs.176615	1	6.04097	1.7144e-05	0.00299623	0.756006	1.68881	0.833786
Control	Day 7	COMM domain containing 8	N/A	hs|4p12	ENST00000381571	54951	NM_017845	COMMD8	COMM domain containing 8	chr4:47453025-47452966	protein binding	NM_017845	N/A	NM_017845	THC2602334	Hs.23956	1	-5.6705	3.47782e-05	0.00417692	-1.49547	0.354665	-0.817152
NHSBT	Day 21	COMM domain containing 8	N/A	hs|4p12	ENST00000381571	54951	NM_017845	COMMD8	COMM domain containing 8	chr4:47453025-47452966	protein binding	NM_017845	N/A	NM_017845	THC2602334	Hs.23956	1	-6.11986	1.4782e-05	0.00225661	-1.86177	0.275139	-0.83706
Integra	Day 7	complement component 1, s subcomponent	extracellular region	hs|12p13.31	ENST00000403949	716	NM_201442	C1S	complement component 1, s subcomponent	chr12:7171593-7171652	calcium ion binding, peptidase activity, serine-type endopeptidase activity	NM_201442	complement activation, complement activation; classical pathway, glial cell differentiation, innate immune response, proteolysis, response to cAMP	NM_201442	THC2520386	Hs.458355	1	9.39197	6.52716e-08	5.16641e-05	1.81659	3.52246	0.920034
Control	Day 7	complement factor H-related 1	extracellular region, extracellular space	hs|1q31.3	ENST00000480960	3078	NM_002113	CFHR1	complement factor H-related 1	chr1:196794705-196794764	N/A	NM_002113	complement activation	NM_002113	THC2550822	Hs.575869	1	-6.97284	3.14219e-06	0.000904863	-0.904885	0.534075	-0.86741
Control	Day 21	complement factor H-related 1	extracellular region, extracellular space	hs|1q31.3	ENST00000480960	3078	NM_002113	CFHR1	complement factor H-related 1	chr1:196794705-196794764	N/A	NM_002113	complement activation	NM_002113	THC2550822	Hs.575869	1	6.64013	5.68065e-06	0.000817933	1.06415	2.09094	0.856585
Integra	Day 21	complement factor H-related 1	extracellular region, extracellular space	hs|1q31.3	ENST00000480960	3078	NM_002113	CFHR1	complement factor H-related 1	chr1:196794705-196794764	N/A	NM_002113	complement activation	NM_002113	THC2550822	Hs.575869	1	8.49852	2.50944e-07	0.000101749	0.913941	1.88419	0.90479
Integra	Day 14	complexin 2	SNARE complex, cytoplasm, cytosol, dendrite, neuronal cell body, synapse	hs|5q35.2	ENST00000359546	10814	NM_006650	CPLX2	complexin 2	chr5:175310054-175310113	syntaxin-1 binding	NM_006650	cell differentiation, mast cell degranulation, nervous system development, neurotransmitter transport, positive regulation of synaptic plasticity, synaptic vesicle exocytosis, vesicle docking involved in exocytosis	NM_006650	THC2524412	Hs.193235	1	6.78798	4.35819e-06	0.000803393	4.82821	28.4077	0.861542
Integra	Day 21	complexin 2	SNARE complex, cytoplasm, cytosol, dendrite, neuronal cell body, synapse	hs|5q35.2	ENST00000359546	10814	NM_006650	CPLX2	complexin 2	chr5:175310054-175310113	syntaxin-1 binding	NM_006650	cell differentiation, mast cell degranulation, nervous system development, neurotransmitter transport, positive regulation of synaptic plasticity, synaptic vesicle exocytosis, vesicle docking involved in exocytosis	NM_006650	THC2524412	Hs.193235	1	6.76275	4.55888e-06	0.000706598	3.96923	15.6624	0.860713
Integra	Day 28	complexin 2	SNARE complex, cytoplasm, cytosol, dendrite, neuronal cell body, synapse	hs|5q35.2	ENST00000359546	10814	NM_006650	CPLX2	complexin 2	chr5:175310054-175310113	syntaxin-1 binding	NM_006650	cell differentiation, mast cell degranulation, nervous system development, neurotransmitter transport, positive regulation of synaptic plasticity, synaptic vesicle exocytosis, vesicle docking involved in exocytosis	NM_006650	THC2524412	Hs.193235	1	6.31318	1.03163e-05	0.00114301	2.49788	5.64853	0.844719
Control	Day 21	consortin, connexin sorting protein	Golgi apparatus, cytoplasmic vesicle, integral to membrane, plasma membrane, protein complex, trans-Golgi network, transport vesicle	hs|1q44	ENST00000366513	163882	NM_152609	CNST	consortin, connexin sorting protein	chr1:246831802-246831861	connexin binding, phosphatase binding	NM_152609	negative regulation of phosphatase activity, positive regulation of Golgi to plasma membrane protein transport	NM_152609	THC2600974	Hs.368353	1	-6.1698	1.34637e-05	0.00141384	-0.939098	0.521559	-0.839088
Control	Day 7	contactin associated protein-like 3	extracellular region, integral to membrane, plasma membrane	hs|9p13.1	ENST00000493965	79937	NM_033655	CNTNAP3	contactin associated protein-like 3	chr9:39086775-39086716	binding, receptor binding	NM_033655	cell adhesion, cell recognition, signal transduction	NM_033655	THC2472020	Hs.658328	1	6.1942	1.28647e-05	0.00218068	2.92288	7.58358	0.840065
Control	Day 7	contactin associated protein-like 3B	integral to membrane, membrane	hs|9p11.2	ENST00000476961	728577	NM_001201380	CNTNAP3B	contactin associated protein-like 3B	chr9:43920412-43920471	receptor binding	NM_001201380	cell adhesion, signal transduction	NM_001201380	THC2612854	Hs.521495	1	6.90682	3.5297e-06	0.000988373	0.916661	1.88774	0.865355
Control	Day 14	contactin associated protein-like 3B	integral to membrane, membrane	hs|9p11.2	ENST00000476961	728577	NM_001201380	CNTNAP3B	contactin associated protein-like 3B	chr9:43920412-43920471	receptor binding	NM_001201380	cell adhesion, signal transduction	NM_001201380	THC2612854	Hs.521495	1	7.29915	1.78379e-06	0.000877746	0.971973	1.96152	0.876952
Control	Day 21	contactin associated protein-like 3B	integral to membrane, membrane	hs|9p11.2	ENST00000476961	728577	NM_001201380	CNTNAP3B	contactin associated protein-like 3B	chr9:43920412-43920471	receptor binding	NM_001201380	cell adhesion, signal transduction	NM_001201380	THC2612854	Hs.521495	1	6.64557	5.62528e-06	0.000812267	1.09535	2.13666	0.856772
Integra	Day 7	contactin associated protein-like 3B	integral to membrane, membrane	hs|9p11.2	ENST00000476961	728577	NM_001201380	CNTNAP3B	contactin associated protein-like 3B	chr9:43920412-43920471	receptor binding	NM_001201380	cell adhesion, signal transduction	NM_001201380	THC2612854	Hs.521495	1	6.51694	7.10049e-06	0.0011838	0.807349	1.74999	0.852266
Integra	Day 21	contactin associated protein-like 3B	integral to membrane, membrane	hs|9p11.2	ENST00000476961	728577	NM_001201380	CNTNAP3B	contactin associated protein-like 3B	chr9:43920412-43920471	receptor binding	NM_001201380	cell adhesion, signal transduction	NM_001201380	THC2612854	Hs.521495	1	6.70461	5.05876e-06	0.000756321	1.01168	2.01626	0.858777
NHSBT	Day 7	contactin associated protein-like 3B	integral to membrane, membrane	hs|9p11.2	ENST00000476961	728577	NM_001201380	CNTNAP3B	contactin associated protein-like 3B	chr9:43920412-43920471	receptor binding	NM_001201380	cell adhesion, signal transduction	NM_001201380	THC2612854	Hs.521495	1	6.73118	4.82358e-06	0.00100144	0.994229	1.99202	0.859666
NHSBT	Day 14	contactin associated protein-like 3B	integral to membrane, membrane	hs|9p11.2	ENST00000476961	728577	NM_001201380	CNTNAP3B	contactin associated protein-like 3B	chr9:43920412-43920471	receptor binding	NM_001201380	cell adhesion, signal transduction	NM_001201380	THC2612854	Hs.521495	1	7.6255	1.02708e-06	0.000578085	1.0124	2.01727	0.88556
NHSBT	Day 21	contactin associated protein-like 3B	integral to membrane, membrane	hs|9p11.2	ENST00000476961	728577	NM_001201380	CNTNAP3B	contactin associated protein-like 3B	chr9:43920412-43920471	receptor binding	NM_001201380	cell adhesion, signal transduction	NM_001201380	THC2612854	Hs.521495	1	8.56214	2.27293e-07	0.000157806	1.04743	2.06684	0.906007
Integra	Day 14	core-binding factor, runt domain, alpha subunit 2; translocated to, 2	nucleus	hs|20q11.22	ENST00000397803	9139	NM_005093	CBFA2T2	core-binding factor, runt domain, alpha subunit 2; translocated to, 2	chr20:32232701-32232760	metal ion binding, protein binding, sequence-specific DNA binding transcription factor activity, transcription corepressor activity, zinc ion binding	NM_005093	epithelial cell differentiation, negative regulation of neuron projection development, negative regulation of transcription; DNA-dependent, positive regulation of neuron projection development	NM_005093	THC2473962	Hs.153934	1	6.96668	3.17636e-06	0.000673588	2.89373	7.43189	0.86722
Control	Day 7	corneodesmosin	cell-cell junction, cornified envelope, desmosome, extracellular region	hs|6p21.33	ENST00000445893	1041	NM_001264	CDSN	corneodesmosin	chr6:31083396-31083337	protein homodimerization activity	NM_001264	cell adhesion, cell-cell adhesion, epidermis development, keratinocyte differentiation, skin morphogenesis	NM_001264	THC2464424	Hs.556031	1	-5.53632	4.51355e-05	0.00494467	-2.22497	0.213903	-0.810572
Control	Day 14	corneodesmosin	cell-cell junction, cornified envelope, desmosome, extracellular region	hs|6p21.33	ENST00000445893	1041	NM_001264	CDSN	corneodesmosin	chr6:31083396-31083337	protein homodimerization activity	NM_001264	cell adhesion, cell-cell adhesion, epidermis development, keratinocyte differentiation, skin morphogenesis	NM_001264	THC2464424	Hs.556031	1	-5.49989	4.84657e-05	0.00559542	-2.63504	0.160981	-0.80873
Control	Day 21	corneodesmosin	cell-cell junction, cornified envelope, desmosome, extracellular region	hs|6p21.33	ENST00000445893	1041	NM_001264	CDSN	corneodesmosin	chr6:31083396-31083337	protein homodimerization activity	NM_001264	cell adhesion, cell-cell adhesion, epidermis development, keratinocyte differentiation, skin morphogenesis	NM_001264	THC2464424	Hs.556031	1	-7.40821	1.48098e-06	0.000344315	-2.95701	0.128781	-0.879927
Integra	Day 7	corneodesmosin	cell-cell junction, cornified envelope, desmosome, extracellular region	hs|6p21.33	ENST00000445893	1041	NM_001264	CDSN	corneodesmosin	chr6:31083396-31083337	protein homodimerization activity	NM_001264	cell adhesion, cell-cell adhesion, epidermis development, keratinocyte differentiation, skin morphogenesis	NM_001264	THC2464424	Hs.556031	1	-7.52844	1.20855e-06	0.000354064	-2.81687	0.141918	-0.883091
Integra	Day 14	corneodesmosin	cell-cell junction, cornified envelope, desmosome, extracellular region	hs|6p21.33	ENST00000445893	1041	NM_001264	CDSN	corneodesmosin	chr6:31083396-31083337	protein homodimerization activity	NM_001264	cell adhesion, cell-cell adhesion, epidermis development, keratinocyte differentiation, skin morphogenesis	NM_001264	THC2464424	Hs.556031	1	-7.59477	1.08124e-06	0.000344658	-3.20271	0.108615	-0.884786
Integra	Day 21	corneodesmosin	cell-cell junction, cornified envelope, desmosome, extracellular region	hs|6p21.33	ENST00000445893	1041	NM_001264	CDSN	corneodesmosin	chr6:31083396-31083337	protein homodimerization activity	NM_001264	cell adhesion, cell-cell adhesion, epidermis development, keratinocyte differentiation, skin morphogenesis	NM_001264	THC2464424	Hs.556031	1	-7.31907	1.724e-06	0.000388195	-2.79351	0.144235	-0.877503
NHSBT	Day 7	corneodesmosin	cell-cell junction, cornified envelope, desmosome, extracellular region	hs|6p21.33	ENST00000445893	1041	NM_001264	CDSN	corneodesmosin	chr6:31083396-31083337	protein homodimerization activity	NM_001264	cell adhesion, cell-cell adhesion, epidermis development, keratinocyte differentiation, skin morphogenesis	NM_001264	THC2464424	Hs.556031	1	-6.21049	1.24803e-05	0.00188255	-2.11456	0.230916	-0.840714
Integra	Day 14	coxsackie virus and adenovirus receptor	acrosomal vesicle, adherens junction, apicolateral plasma membrane, basolateral plasma membrane, cell body, cell junction, cell-cell junction, cytoplasm, extracellular region, extracellular space, filopodium, growth cone, integral to plasma membrane, intercalated disc, membrane raft, neuromuscular junction, neuron projection, nucleus, plasma membrane, protein complex, tight junction	hs|21q21.1	ENST00000400165	1525	NM_001338	CXADR	coxsackie virus and adenovirus receptor	chr21:18924177-18924236	PDZ domain binding, beta-catenin binding, cell adhesion molecule binding, connexin binding, identical protein binding, protein binding, receptor activity, receptor binding	NM_001338	actin cytoskeleton reorganization, atrioventricular node impulse conduction delay, blood coagulation, cardiac muscle fiber development, cell adhesion, cell-cell junction organization, defense response to virus, epithelial structure maintenance, germ cell migration, heart development, heterophilic cell-cell adhesion, homotypic cell-cell adhesion, interspecies interaction between organisms, leukocy…	NM_001338	THC2495340	Hs.634837	1	5.92836	2.12153e-05	0.00217247	2.58573	6.00318	0.828955
NHSBT	Day 21	C-reactive protein, pentraxin-related	extracellular region, extracellular space	hs|1q23.2	ENST00000255030	1401	NM_000567	CRP	C-reactive protein, pentraxin-related	chr1:159682663-159682604	Gram-positive bacterial cell surface binding, binding, cholesterol binding, choline binding, low-density lipoprotein particle binding, metal ion binding, protein binding, protein homodimerization activity	NM_000567	acute-phase response, complement activation; classical pathway, inflammatory response, negative regulation of lipid storage, negative regulation of macrophage derived foam cell differentiation, opsonization, protein polymerization, response to hypoxia, response to lead ion	NM_000567	THC2462344	Hs.76452	1	9.67868	4.31857e-08	4.84313e-05	4.61917	24.5758	0.924184
Integra	Day 21	CREB regulated transcription coactivator 2	cytoplasm, nucleolus, nucleus	hs|1q21.3	ENST00000487235	200186	NM_181715	CRTC2	CREB regulated transcription coactivator 2	chr1:153920247-153920188	cAMP response element binding protein binding	NM_181715	gluconeogenesis, glucose homeostasis, interspecies interaction between organisms, positive regulation of CREB transcription factor activity, protein homotetramerization, regulation of transcription; DNA-dependent	NM_181715	NP426384	Hs.406392	1	-6.18164	1.31696e-05	0.00138482	-1.73577	0.300249	-0.839563
Control	Day 28	C-type lectin domain family 1, member A	integral to plasma membrane, intracellular, membrane	hs|12p13.2	ENST00000315330	51267	NM_016511	CLEC1A	C-type lectin domain family 1, member A	chr12:10223178-10223119	binding, transmembrane receptor activity	NM_016511	cell surface receptor linked signaling pathway, defense response	NM_016511	NP1205104	Hs.29549	1	-4.73467	0.000224345	0.0307966	-1.24983	0.420497	-0.763884
Integra	Day 28	C-type lectin domain family 1, member A	integral to plasma membrane, intracellular, membrane	hs|12p13.2	ENST00000315330	51267	NM_016511	CLEC1A	C-type lectin domain family 1, member A	chr12:10223178-10223119	binding, transmembrane receptor activity	NM_016511	cell surface receptor linked signaling pathway, defense response	NM_016511	NP1205104	Hs.29549	1	-7.35432	1.62324e-06	0.000325181	-1.71958	0.303637	-0.87847
NHSBT	Day 21	C-type lectin domain family 1, member A	integral to plasma membrane, intracellular, membrane	hs|12p13.2	ENST00000315330	51267	NM_016511	CLEC1A	C-type lectin domain family 1, member A	chr12:10223178-10223119	binding, transmembrane receptor activity	NM_016511	cell surface receptor linked signaling pathway, defense response	NM_016511	NP1205104	Hs.29549	1	-5.69002	3.34911e-05	0.00370212	-1.62043	0.325238	-0.818083
NHSBT	Day 28	C-type lectin domain family 1, member A	integral to plasma membrane, intracellular, membrane	hs|12p13.2	ENST00000315330	51267	NM_016511	CLEC1A	C-type lectin domain family 1, member A	chr12:10223178-10223119	binding, transmembrane receptor activity	NM_016511	cell surface receptor linked signaling pathway, defense response	NM_016511	NP1205104	Hs.29549	1	-6.73406	4.79878e-06	0.000795045	-1.65054	0.318521	-0.859762
Integra	Day 21	C-type lectin domain family 10, member A	integral to membrane, plasma membrane	hs|17p13.1	ENST00000254868	10462	NM_182906	CLEC10A	C-type lectin domain family 10, member A	chr17:6978326-6978267	binding	NM_182906	endocytosis, innate immune response	NM_182906	THC2482803	Hs.54403	1	-7.57352	1.12042e-06	0.000289725	-1.96267	0.256553	-0.884247
NHSBT	Day 21	CUB and Sushi multiple domains 1	integral to membrane, membrane	hs|8p23.2	ENST00000523387	64478	AK126936	CSMD1	CUB and Sushi multiple domains 1	chr8:2984996-2984937	N/A	ENST00000523387	N/A	N/A	THC2485332	Hs.571466	1	5.91781	2.16447e-05	0.0028898	3.2195	9.31465	0.828493
Control	Day 21	cullin 9	cullin-RING ubiquitin ligase complex, cytoplasm	hs|6p21.1	ENST00000503766	23113	NM_015089	CUL9	cullin 9	chr6:43192245-43192304	ATP binding, metal ion binding, nucleotide binding, protein binding, ubiquitin protein ligase binding, zinc ion binding	NM_015089	ubiquitin-dependent protein catabolic process	NM_015089	THC2463774	Hs.485434	1	-6.57522	6.38757e-06	0.000877347	-2.11549	0.230768	-0.854332
Integra	Day 7	cullin 9	cullin-RING ubiquitin ligase complex, cytoplasm	hs|6p21.1	ENST00000503766	23113	NM_015089	CUL9	cullin 9	chr6:43192245-43192304	ATP binding, metal ion binding, nucleotide binding, protein binding, ubiquitin protein ligase binding, zinc ion binding	NM_015089	ubiquitin-dependent protein catabolic process	NM_015089	THC2463774	Hs.485434	1	-6.53851	6.82739e-06	0.00116509	-2.00095	0.249835	-0.853035
Integra	Day 14	cullin 9	cullin-RING ubiquitin ligase complex, cytoplasm	hs|6p21.1	ENST00000503766	23113	NM_015089	CUL9	cullin 9	chr6:43192245-43192304	ATP binding, metal ion binding, nucleotide binding, protein binding, ubiquitin protein ligase binding, zinc ion binding	NM_015089	ubiquitin-dependent protein catabolic process	NM_015089	THC2463774	Hs.485434	1	-6.09966	1.53525e-05	0.00180956	-1.86265	0.27497	-0.836231
Integra	Day 21	cullin 9	cullin-RING ubiquitin ligase complex, cytoplasm	hs|6p21.1	ENST00000503766	23113	NM_015089	CUL9	cullin 9	chr6:43192245-43192304	ATP binding, metal ion binding, nucleotide binding, protein binding, ubiquitin protein ligase binding, zinc ion binding	NM_015089	ubiquitin-dependent protein catabolic process	NM_015089	THC2463774	Hs.485434	1	-6.63254	5.75896e-06	0.000822201	-2.09819	0.233551	-0.856324
Integra	Day 28	cullin 9	cullin-RING ubiquitin ligase complex, cytoplasm	hs|6p21.1	ENST00000503766	23113	NM_015089	CUL9	cullin 9	chr6:43192245-43192304	ATP binding, metal ion binding, nucleotide binding, protein binding, ubiquitin protein ligase binding, zinc ion binding	NM_015089	ubiquitin-dependent protein catabolic process	NM_015089	THC2463774	Hs.485434	1	-6.53301	6.89593e-06	0.000867261	-1.73589	0.300224	-0.85284
Control	Day 7	cyclin B1	condensed nuclear chromosome outer kinetochore, cytoplasm, cytoskeleton, cytosol, membrane fraction, microtubule organizing center, nucleoplasm, nucleus, soluble fraction, spindle pole	hs|5q13.2	ENST00000256442	891	NM_031966	CCNB1	cyclin B1	chr5:68471363-68473123	histone kinase activity, kinase activity, protein binding, protein kinase binding	NM_031966	G1/S transition of mitotic cell cycle, G2/M transition of mitotic cell cycle, anaphase-promoting complex-dependent proteasomal ubiquitin-dependent protein catabolic process, cell cycle checkpoint, cell division, cellular response to fatty acid, cellular response to hypoxia, cellular response to iron(III, cellular response to organic cyclic compound, digestive tract development, in utero embryonic…	NM_031966	THC2521325	Hs.23960	1	-5.45794	5.26155e-05	0.00533619	-1.99878	0.250211	-0.806581
Integra	Day 7	cyclin B1	condensed nuclear chromosome outer kinetochore, cytoplasm, cytoskeleton, cytosol, membrane fraction, microtubule organizing center, nucleoplasm, nucleus, soluble fraction, spindle pole	hs|5q13.2	ENST00000256442	891	NM_031966	CCNB1	cyclin B1	chr5:68471363-68473123	histone kinase activity, kinase activity, protein binding, protein kinase binding	NM_031966	G1/S transition of mitotic cell cycle, G2/M transition of mitotic cell cycle, anaphase-promoting complex-dependent proteasomal ubiquitin-dependent protein catabolic process, cell cycle checkpoint, cell division, cellular response to fatty acid, cellular response to hypoxia, cellular response to iron(III, cellular response to organic cyclic compound, digestive tract development, in utero embryonic…	NM_031966	THC2521325	Hs.23960	1	-7.63861	1.00485e-06	0.000326468	-2.4536	0.182555	-0.885888
NHSBT	Day 7	cyclin B1	condensed nuclear chromosome outer kinetochore, cytoplasm, cytoskeleton, cytosol, membrane fraction, microtubule organizing center, nucleoplasm, nucleus, soluble fraction, spindle pole	hs|5q13.2	ENST00000256442	891	NM_031966	CCNB1	cyclin B1	chr5:68471363-68473123	histone kinase activity, kinase activity, protein binding, protein kinase binding	NM_031966	G1/S transition of mitotic cell cycle, G2/M transition of mitotic cell cycle, anaphase-promoting complex-dependent proteasomal ubiquitin-dependent protein catabolic process, cell cycle checkpoint, cell division, cellular response to fatty acid, cellular response to hypoxia, cellular response to iron(III, cellular response to organic cyclic compound, digestive tract development, in utero embryonic…	NM_031966	THC2521325	Hs.23960	1	-6.68888	5.20364e-06	0.00103276	-2.31213	0.201363	-0.858246
Control	Day 7	cyclin-dependent kinase 1	cytoplasm, cytosol, midbody, mitochondrion, nucleoplasm, nucleus, spindle microtubule	hs|10q21.2	ENST00000448257	983	NM_001786	CDK1	cyclin-dependent kinase 1	chr10:62552004-62553650	ATP binding, Hsp70 protein binding, RNA polymerase II carboxy-terminal domain kinase activity, cyclin binding, cyclin-dependent protein kinase activity, histone kinase activity, nucleotide binding, protein binding, protein kinase activity	NM_001786	DNA repair, DNA replication, G1/S transition of mitotic cell cycle, G2/M transition of mitotic cell cycle, MAPKKK cascade, MyD88-dependent toll-like receptor signaling pathway, MyD88-independent toll-like receptor signaling pathway, Ras protein signal transduction, Toll signaling pathway, activation of MAPK activity, activation of MAPKK activity, anaphase-promoting complex-dependent proteasomal u…	NM_001786	THC2474059	Hs.334562	1	-6.07087	1.62058e-05	0.00256675	-1.50508	0.35231	-0.835037
Control	Day 7	cyclin-dependent kinase inhibitor 1B (p27, Kip1)	cytoplasm, cytosol, endosome, nucleoplasm, nucleus	hs|12p13.1	ENST00000535674	1027	NM_004064	CDKN1B	cyclin-dependent kinase inhibitor 1B (p27, Kip1)	chr12:12871119-12871178	caspase activator activity, cyclin-dependent protein kinase activity, cyclin-dependent protein kinase inhibitor activity, kinase activity, protein binding, protein kinase inhibitor activity, protein phosphatase binding, transforming growth factor beta receptor; cytoplasmic mediator activity	NM_004064	DNA damage response; signal transduction by p53 class mediator resulting in cell cycle arrest, G1 phase of mitotic cell cycle, G1/S transition of mitotic cell cycle, S phase of mitotic cell cycle, activation of caspase activity, autophagic cell death, cell cycle, cell cycle arrest, cell cycle checkpoint, cellular response to antibiotic, cellular response to lithium ion, cellular response to organ…	NM_004064	THC2469602	Hs.238990	1	5.47642	5.07445e-05	0.0052274	2.06033	4.17083	0.807531
NHSBT	Day 14	cyclin-dependent kinase inhibitor 1B (p27, Kip1)	cytoplasm, cytosol, endosome, nucleoplasm, nucleus	hs|12p13.1	ENST00000535674	1027	NM_004064	CDKN1B	cyclin-dependent kinase inhibitor 1B (p27, Kip1)	chr12:12871119-12871178	caspase activator activity, cyclin-dependent protein kinase activity, cyclin-dependent protein kinase inhibitor activity, kinase activity, protein binding, protein kinase inhibitor activity, protein phosphatase binding, transforming growth factor beta receptor; cytoplasmic mediator activity	NM_004064	DNA damage response; signal transduction by p53 class mediator resulting in cell cycle arrest, G1 phase of mitotic cell cycle, G1/S transition of mitotic cell cycle, S phase of mitotic cell cycle, activation of caspase activity, autophagic cell death, cell cycle, cell cycle arrest, cell cycle checkpoint, cellular response to antibiotic, cellular response to lithium ion, cellular response to organ…	NM_004064	THC2469602	Hs.238990	1	5.60864	3.92084e-05	0.00472019	2.00197	4.00548	0.814157
Integra	Day 7	cyclin-dependent kinase inhibitor 1C (p57, Kip2)	cytoplasm, nucleolus, nucleus	hs|11p15.4	ENST00000313407	1028	NM_000076	CDKN1C	cyclin-dependent kinase inhibitor 1C (p57, Kip2)	chr11:2904962-2904903	cyclin-dependent protein kinase inhibitor activity, protein binding, protein kinase inhibitor activity	NM_000076	G1 phase of mitotic cell cycle, cell cycle, cell cycle arrest, negative regulation of cell proliferation, negative regulation of epithelial cell proliferation, negative regulation of kinase activity, negative regulation of phosphorylation, negative regulation of transcription from RNA polymerase II promoter, negative regulation of transcription; DNA-dependent, neuron maturation, positive regulati…	NM_000076	THC2646038	Hs.106070	1	-7.05879	2.70306e-06	0.000622723	-1.37722	0.384961	-0.870021
Integra	Day 14	cyclin-dependent kinase inhibitor 1C (p57, Kip2)	cytoplasm, nucleolus, nucleus	hs|11p15.4	ENST00000313407	1028	NM_000076	CDKN1C	cyclin-dependent kinase inhibitor 1C (p57, Kip2)	chr11:2904962-2904903	cyclin-dependent protein kinase inhibitor activity, protein binding, protein kinase inhibitor activity	NM_000076	G1 phase of mitotic cell cycle, cell cycle, cell cycle arrest, negative regulation of cell proliferation, negative regulation of epithelial cell proliferation, negative regulation of kinase activity, negative regulation of phosphorylation, negative regulation of transcription from RNA polymerase II promoter, negative regulation of transcription; DNA-dependent, neuron maturation, positive regulati…	NM_000076	THC2646038	Hs.106070	1	-7.05034	2.74324e-06	0.000604503	-1.62752	0.323645	-0.869768
Integra	Day 21	cyclin-dependent kinase inhibitor 1C (p57, Kip2)	cytoplasm, nucleolus, nucleus	hs|11p15.4	ENST00000313407	1028	NM_000076	CDKN1C	cyclin-dependent kinase inhibitor 1C (p57, Kip2)	chr11:2904962-2904903	cyclin-dependent protein kinase inhibitor activity, protein binding, protein kinase inhibitor activity	NM_000076	G1 phase of mitotic cell cycle, cell cycle, cell cycle arrest, negative regulation of cell proliferation, negative regulation of epithelial cell proliferation, negative regulation of kinase activity, negative regulation of phosphorylation, negative regulation of transcription from RNA polymerase II promoter, negative regulation of transcription; DNA-dependent, neuron maturation, positive regulati…	NM_000076	THC2646038	Hs.106070	1	-7.22588	2.02308e-06	0.000436926	-2.24738	0.210606	-0.874895
Integra	Day 28	cyclin-dependent kinase inhibitor 1C (p57, Kip2)	cytoplasm, nucleolus, nucleus	hs|11p15.4	ENST00000313407	1028	NM_000076	CDKN1C	cyclin-dependent kinase inhibitor 1C (p57, Kip2)	chr11:2904962-2904903	cyclin-dependent protein kinase inhibitor activity, protein binding, protein kinase inhibitor activity	NM_000076	G1 phase of mitotic cell cycle, cell cycle, cell cycle arrest, negative regulation of cell proliferation, negative regulation of epithelial cell proliferation, negative regulation of kinase activity, negative regulation of phosphorylation, negative regulation of transcription from RNA polymerase II promoter, negative regulation of transcription; DNA-dependent, neuron maturation, positive regulati…	NM_000076	THC2646038	Hs.106070	1	-7.58015	1.10803e-06	0.000248488	-1.97285	0.254749	-0.884415
NHSBT	Day 7	cysteine and glycine-rich protein 1	nucleus	hs|1q32.1	ENST00000533402	1465	AK126507	CSRP1	cysteine and glycine-rich protein 1	chr1:201455042-201454983	metal ion binding, zinc ion binding	ENST00000533402	N/A	N/A	THC2491391	Hs.108080	1	6.00969	1.81863e-05	0.00245142	1.63553	3.10703	0.832463
Control	Day 28	cysteine-rich hydrophobic domain 1	cytoplasmic membrane-bounded vesicle, plasma membrane	hs|Xq13.2	ENST00000373502	53344	NM_001039840	CHIC1	cysteine-rich hydrophobic domain 1	chrX:72904088-72904147	N/A	NM_001039840	N/A	NM_001039840	THC2644281	Hs.496323	1	-6.15574	1.3822e-05	0.00676426	-0.798932	0.574774	-0.83852
NHSBT	Day 7	cysteine-rich secretory protein LCCL domain containing 1	extracellular region	hs|8q21.11	ENST00000262207	83690	NM_031461	CRISPLD1	cysteine-rich secretory protein LCCL domain containing 1	chr8:75946730-75946789	N/A	NM_031461	N/A	NM_031461	THC2608877	Hs.436542	1	-6.59566	6.15558e-06	0.00115979	-1.9391	0.26078	-0.855047
Control	Day 21	cysteine-rich secretory protein LCCL domain containing 2	extracellular matrix, extracellular region, transport vesicle	hs|16q24.1	ENST00000262424	83716	NM_031476	CRISPLD2	cysteine-rich secretory protein LCCL domain containing 2	chr16:84942138-84942197	heparin binding	NM_031476	extracellular matrix organization	NM_031476	THC2495359	Hs.513779	1	-6.32021	1.01833e-05	0.00117789	-2.38198	0.191846	-0.844988
Control	Day 28	cysteine-rich secretory protein LCCL domain containing 2	extracellular matrix, extracellular region, transport vesicle	hs|16q24.1	ENST00000262424	83716	NM_031476	CRISPLD2	cysteine-rich secretory protein LCCL domain containing 2	chr16:84942138-84942197	heparin binding	NM_031476	extracellular matrix organization	NM_031476	THC2495359	Hs.513779	1	-9.13964	9.45921e-08	0.000368786	-2.27817	0.206159	-0.916106
Integra	Day 28	cysteine-rich secretory protein LCCL domain containing 2	extracellular matrix, extracellular region, transport vesicle	hs|16q24.1	ENST00000262424	83716	NM_031476	CRISPLD2	cysteine-rich secretory protein LCCL domain containing 2	chr16:84942138-84942197	heparin binding	NM_031476	extracellular matrix organization	NM_031476	THC2495359	Hs.513779	1	-11.6019	3.34924e-09	3.08635e-06	-2.81546	0.142057	-0.945389
NHSBT	Day 28	cysteine-rich secretory protein LCCL domain containing 2	extracellular matrix, extracellular region, transport vesicle	hs|16q24.1	ENST00000262424	83716	NM_031476	CRISPLD2	cysteine-rich secretory protein LCCL domain containing 2	chr16:84942138-84942197	heparin binding	NM_031476	extracellular matrix organization	NM_031476	THC2495359	Hs.513779	1	-7.73987	8.4923e-07	0.000245952	-2.36531	0.194076	-0.888376
Control	Day 21	cysteine-rich with EGF-like domains 2	endoplasmic reticulum, extracellular region	hs|22q13.33	ENST00000487969	79174	NM_024324	CRELD2	cysteine-rich with EGF-like domains 2	chr22:50320918-50320977	calcium ion binding	NM_024324	N/A	NM_024324	THC2461120	Hs.211282	1	-6.33532	9.90325e-06	0.00116416	-1.52284	0.348001	-0.845564
Control	Day 7	cystic fibrosis transmembrane conductance regulator (ATP-binding cassette sub-family C, member 7)	apical plasma membrane, basolateral plasma membrane, chloride channel complex, cytoplasm, cytoplasmic vesicle membrane, early endosome, early endosome membrane, endoplasmic reticulum Sec complex, integral to membrane, membrane, microvillus, protein complex	hs|7q31.2	ENST00000003084	1080	NM_000492	CFTR	cystic fibrosis transmembrane conductance regulator (ATP-binding cassette sub-family C, member 7)	chr7:117308553-117308612	ATP binding, ATP-binding and phosphorylation-dependent chloride channel activity, ATPase activity, PDZ domain binding, channel-conductance-controlling ATPase activity, chloride channel activity, enzyme binding, hydrolase activity, ion channel activity, nucleotide binding, protein binding	NM_000492	bicarbonate transport, cellular response to hormone stimulus, chloride transport, cholesterol biosynthetic process, cholesterol transport, iodide transport, ion transport, lung development, positive regulation of vasodilation, respiratory gaseous exchange, response to cytokine stimulus, response to drug, response to estrogen stimulus, response to peptide hormone stimulus, transepithelial chloride…	NM_000492	THC2463106	Hs.489786	1	6.86241	3.81821e-06	0.00102387	1.96756	3.91105	0.863947
Control	Day 28	cystic fibrosis transmembrane conductance regulator (ATP-binding cassette sub-family C, member 7)	apical plasma membrane, basolateral plasma membrane, chloride channel complex, cytoplasm, cytoplasmic vesicle membrane, early endosome, early endosome membrane, endoplasmic reticulum Sec complex, integral to membrane, membrane, microvillus, protein complex	hs|7q31.2	ENST00000003084	1080	NM_000492	CFTR	cystic fibrosis transmembrane conductance regulator (ATP-binding cassette sub-family C, member 7)	chr7:117308553-117308612	ATP binding, ATP-binding and phosphorylation-dependent chloride channel activity, ATPase activity, PDZ domain binding, channel-conductance-controlling ATPase activity, chloride channel activity, enzyme binding, hydrolase activity, ion channel activity, nucleotide binding, protein binding	NM_000492	bicarbonate transport, cellular response to hormone stimulus, chloride transport, cholesterol biosynthetic process, cholesterol transport, iodide transport, ion transport, lung development, positive regulation of vasodilation, respiratory gaseous exchange, response to cytokine stimulus, response to drug, response to estrogen stimulus, response to peptide hormone stimulus, transepithelial chloride…	NM_000492	THC2463106	Hs.489786	1	5.18991	8.94119e-05	0.018427	1.82412	3.54092	0.792051
Integra	Day 7	cystic fibrosis transmembrane conductance regulator (ATP-binding cassette sub-family C, member 7)	apical plasma membrane, basolateral plasma membrane, chloride channel complex, cytoplasm, cytoplasmic vesicle membrane, early endosome, early endosome membrane, endoplasmic reticulum Sec complex, integral to membrane, membrane, microvillus, protein complex	hs|7q31.2	ENST00000003084	1080	NM_000492	CFTR	cystic fibrosis transmembrane conductance regulator (ATP-binding cassette sub-family C, member 7)	chr7:117308553-117308612	ATP binding, ATP-binding and phosphorylation-dependent chloride channel activity, ATPase activity, PDZ domain binding, channel-conductance-controlling ATPase activity, chloride channel activity, enzyme binding, hydrolase activity, ion channel activity, nucleotide binding, protein binding	NM_000492	bicarbonate transport, cellular response to hormone stimulus, chloride transport, cholesterol biosynthetic process, cholesterol transport, iodide transport, ion transport, lung development, positive regulation of vasodilation, respiratory gaseous exchange, response to cytokine stimulus, response to drug, response to estrogen stimulus, response to peptide hormone stimulus, transepithelial chloride…	NM_000492	THC2463106	Hs.489786	1	5.82744	2.5716e-05	0.00274093	1.74415	3.34998	0.824462
NHSBT	Day 14	cystic fibrosis transmembrane conductance regulator (ATP-binding cassette sub-family C, member 7)	apical plasma membrane, basolateral plasma membrane, chloride channel complex, cytoplasm, cytoplasmic vesicle membrane, early endosome, early endosome membrane, endoplasmic reticulum Sec complex, integral to membrane, membrane, microvillus, protein complex	hs|7q31.2	ENST00000003084	1080	NM_000492	CFTR	cystic fibrosis transmembrane conductance regulator (ATP-binding cassette sub-family C, member 7)	chr7:117308553-117308612	ATP binding, ATP-binding and phosphorylation-dependent chloride channel activity, ATPase activity, PDZ domain binding, channel-conductance-controlling ATPase activity, chloride channel activity, enzyme binding, hydrolase activity, ion channel activity, nucleotide binding, protein binding	NM_000492	bicarbonate transport, cellular response to hormone stimulus, chloride transport, cholesterol biosynthetic process, cholesterol transport, iodide transport, ion transport, lung development, positive regulation of vasodilation, respiratory gaseous exchange, response to cytokine stimulus, response to drug, response to estrogen stimulus, response to peptide hormone stimulus, transepithelial chloride…	NM_000492	THC2463106	Hs.489786	1	6.3528	9.58924e-06	0.00209488	1.88073	3.68262	0.846228
NHSBT	Day 21	cytohesin 1 interacting protein	cell cortex, cytoplasm, early endosome	hs|2q24.1	ENST00000540637	9595	NM_004288	CYTIP	cytohesin 1 interacting protein	chr2:158272226-158272167	protein binding	NM_004288	regulation of cell adhesion	NM_004288	THC2461639	Hs.270	1	-6.28108	1.09473e-05	0.00188081	-2.65402	0.158877	-0.843482
NHSBT	Day 7	cytokine receptor-like factor 1	cytoplasm, extracellular region, extracellular space, plasma membrane	hs|19p13.11	ENST00000392386	9244	NM_004750	CRLF1	cytokine receptor-like factor 1	chr19:18704106-18704047	ciliary neurotrophic factor receptor binding, cytokine activity, cytokine binding, protein binding, protein heterodimerization activity, receptor activity	NM_004750	negative regulation of neuron apoptosis, positive regulation of cell proliferation, positive regulation of tyrosine phosphorylation of Stat3 protein, ureteric bud development	NM_004750	THC2465094	Hs.114948	1	7.95985	5.91911e-07	0.0002459	1.41131	2.65979	0.893524
Control	Day 7	cytokine-like 1	extracellular region, extracellular space, soluble fraction	hs|4p16.2	ENST00000307746	54360	NM_018659	CYTL1	cytokine-like 1	chr4:5016781-5016722	receptor binding	NM_018659	chondrocyte differentiation, chondroitin sulfate proteoglycan biosynthetic process, positive regulation of sequence-specific DNA binding transcription factor activity, positive regulation of transcription from RNA polymerase II promoter, signal transduction	NM_018659	NP373502	Hs.13872	1	-5.80064	2.70698e-05	0.00351865	-1.43959	0.368672	-0.823242
Control	Day 28	cytokine-like 1	extracellular region, extracellular space, soluble fraction	hs|4p16.2	ENST00000307746	54360	NM_018659	CYTL1	cytokine-like 1	chr4:5016781-5016722	receptor binding	NM_018659	chondrocyte differentiation, chondroitin sulfate proteoglycan biosynthetic process, positive regulation of sequence-specific DNA binding transcription factor activity, positive regulation of transcription from RNA polymerase II promoter, signal transduction	NM_018659	NP373502	Hs.13872	1	-5.77564	2.84003e-05	0.0102581	-1.20718	0.433115	-0.822093
Integra	Day 14	cytokine-like 1	extracellular region, extracellular space, soluble fraction	hs|4p16.2	ENST00000307746	54360	NM_018659	CYTL1	cytokine-like 1	chr4:5016781-5016722	receptor binding	NM_018659	chondrocyte differentiation, chondroitin sulfate proteoglycan biosynthetic process, positive regulation of sequence-specific DNA binding transcription factor activity, positive regulation of transcription from RNA polymerase II promoter, signal transduction	NM_018659	NP373502	Hs.13872	1	-7.97223	5.80114e-07	0.000226822	-1.68062	0.31195	-0.893804
Integra	Day 21	cytokine-like 1	extracellular region, extracellular space, soluble fraction	hs|4p16.2	ENST00000307746	54360	NM_018659	CYTL1	cytokine-like 1	chr4:5016781-5016722	receptor binding	NM_018659	chondrocyte differentiation, chondroitin sulfate proteoglycan biosynthetic process, positive regulation of sequence-specific DNA binding transcription factor activity, positive regulation of transcription from RNA polymerase II promoter, signal transduction	NM_018659	NP373502	Hs.13872	1	-6.5277	6.96283e-06	0.000941059	-1.67971	0.312146	-0.852651
NHSBT	Day 7	cytokine-like 1	extracellular region, extracellular space, soluble fraction	hs|4p16.2	ENST00000307746	54360	NM_018659	CYTL1	cytokine-like 1	chr4:5016781-5016722	receptor binding	NM_018659	chondrocyte differentiation, chondroitin sulfate proteoglycan biosynthetic process, positive regulation of sequence-specific DNA binding transcription factor activity, positive regulation of transcription from RNA polymerase II promoter, signal transduction	NM_018659	NP373502	Hs.13872	1	-6.68751	5.21647e-06	0.00103276	-1.9331	0.261867	-0.8582
NHSBT	Day 21	cytokine-like 1	extracellular region, extracellular space, soluble fraction	hs|4p16.2	ENST00000307746	54360	NM_018659	CYTL1	cytokine-like 1	chr4:5016781-5016722	receptor binding	NM_018659	chondrocyte differentiation, chondroitin sulfate proteoglycan biosynthetic process, positive regulation of sequence-specific DNA binding transcription factor activity, positive regulation of transcription from RNA polymerase II promoter, signal transduction	NM_018659	NP373502	Hs.13872	1	-6.47697	7.63693e-06	0.00161276	-1.90603	0.266827	-0.850826
NHSBT	Day 28	cytokine-like 1	extracellular region, extracellular space, soluble fraction	hs|4p16.2	ENST00000307746	54360	NM_018659	CYTL1	cytokine-like 1	chr4:5016781-5016722	receptor binding	NM_018659	chondrocyte differentiation, chondroitin sulfate proteoglycan biosynthetic process, positive regulation of sequence-specific DNA binding transcription factor activity, positive regulation of transcription from RNA polymerase II promoter, signal transduction	NM_018659	NP373502	Hs.13872	1	-10.7994	9.32527e-09	8.04368e-06	-2.19718	0.218064	-0.937742
Integra	Day 21	DCN1, defective in cullin neddylation 1, domain containing 2 (S. cerevisiae)	N/A	hs|13q34	ENST00000375403	55208	NM_001014283	DCUN1D2	DCN1, defective in cullin neddylation 1, domain containing 2 (S. cerevisiae)	chr13:114110456-114110397	N/A	NM_001014283	N/A	NM_001014283	THC2470739	Hs.369453	1	-6.59674	6.14353e-06	0.000870498	-1.62912	0.323286	-0.855084
Integra	Day 21	DEAD (Asp-Glu-Ala-Asp) box polypeptide 5	catalytic step 2 spliceosome, nucleolus, nucleus, ribonucleoprotein complex	hs|17q23.3	ENST00000225792	1655	NM_004396	DDX5	DEAD (Asp-Glu-Ala-Asp) box polypeptide 5	chr17:62496344-62496285	ATP binding, ATP-dependent helicase activity, RNA helicase activity, hydrolase activity, hydrolase activity; acting on acid anhydrides; in phosphorus-containing anhydrides, nucleotide binding, protein binding, transcription cofactor activity	NM_004396	RNA splicing, cell growth, nuclear mRNA splicing; via spliceosome, regulation of alternative nuclear mRNA splicing; via spliceosome	NM_004396	THC2592786	Hs.279806	1	-9.17658	8.95521e-08	5.04308e-05	-1.25805	0.418108	-0.916698
Integra	Day 28	DEAD (Asp-Glu-Ala-Asp) box polypeptide 5	catalytic step 2 spliceosome, nucleolus, nucleus, ribonucleoprotein complex	hs|17q23.3	ENST00000225792	1655	NM_004396	DDX5	DEAD (Asp-Glu-Ala-Asp) box polypeptide 5	chr17:62496344-62496285	ATP binding, ATP-dependent helicase activity, RNA helicase activity, hydrolase activity, hydrolase activity; acting on acid anhydrides; in phosphorus-containing anhydrides, nucleotide binding, protein binding, transcription cofactor activity	NM_004396	RNA splicing, cell growth, nuclear mRNA splicing; via spliceosome, regulation of alternative nuclear mRNA splicing; via spliceosome	NM_004396	THC2592786	Hs.279806	1	-6.2942	1.06847e-05	0.00116709	-1.02982	0.489771	-0.843989
NHSBT	Day 28	DEAD (Asp-Glu-Ala-Asp) box polypeptide 5	catalytic step 2 spliceosome, nucleolus, nucleus, ribonucleoprotein complex	hs|17q23.3	ENST00000225792	1655	NM_004396	DDX5	DEAD (Asp-Glu-Ala-Asp) box polypeptide 5	chr17:62496344-62496285	ATP binding, ATP-dependent helicase activity, RNA helicase activity, hydrolase activity, hydrolase activity; acting on acid anhydrides; in phosphorus-containing anhydrides, nucleotide binding, protein binding, transcription cofactor activity	NM_004396	RNA splicing, cell growth, nuclear mRNA splicing; via spliceosome, regulation of alternative nuclear mRNA splicing; via spliceosome	NM_004396	THC2592786	Hs.279806	1	-9.07198	1.04616e-07	5.15208e-05	-1.32579	0.398932	-0.915005
Control	Day 14	defensin, alpha 3, neutrophil-specific	extracellular region, extracellular space	hs|8p23.1	ENST00000535841	1668	NM_005217	DEFA3	defensin, alpha 3, neutrophil-specific	chr8:6873570-6873511	N/A	NM_005217	defense response to bacterium, defense response to fungus, killing of cells of other organism, response to virus	NM_005217	THC2468638	Hs.654448	1	8.71608	1.7924e-07	0.000197488	1.43738	2.70829	0.908862
Control	Day 14	dehydrogenase E1 and transketolase domain containing 1	mitochondrion	hs|10p14	ENST00000263035	55526	NM_018706	DHTKD1	dehydrogenase E1 and transketolase domain containing 1	chr10:12165028-12165087	oxidoreductase activity, oxoglutarate dehydrogenase (succinyl-transferring, thiamine pyrophosphate binding	NM_018706	glycolysis, tricarboxylic acid cycle	NM_018706	N/A	Hs.104980	1	5.82348	2.59117e-05	0.00401615	1.23041	2.34633	0.824282
Control	Day 28	dehydrogenase E1 and transketolase domain containing 1	mitochondrion	hs|10p14	ENST00000263035	55526	NM_018706	DHTKD1	dehydrogenase E1 and transketolase domain containing 1	chr10:12165028-12165087	oxidoreductase activity, oxoglutarate dehydrogenase (succinyl-transferring, thiamine pyrophosphate binding	NM_018706	glycolysis, tricarboxylic acid cycle	NM_018706	N/A	Hs.104980	1	4.44237	0.000409605	0.0414802	1.04303	2.06055	0.743139
Integra	Day 14	dehydrogenase E1 and transketolase domain containing 1	mitochondrion	hs|10p14	ENST00000263035	55526	NM_018706	DHTKD1	dehydrogenase E1 and transketolase domain containing 1	chr10:12165028-12165087	oxidoreductase activity, oxoglutarate dehydrogenase (succinyl-transferring, thiamine pyrophosphate binding	NM_018706	glycolysis, tricarboxylic acid cycle	NM_018706	N/A	Hs.104980	1	5.93728	2.08587e-05	0.00215138	1.8398	3.57961	0.829345
NHSBT	Day 14	dehydrogenase E1 and transketolase domain containing 1	mitochondrion	hs|10p14	ENST00000263035	55526	NM_018706	DHTKD1	dehydrogenase E1 and transketolase domain containing 1	chr10:12165028-12165087	oxidoreductase activity, oxoglutarate dehydrogenase (succinyl-transferring, thiamine pyrophosphate binding	NM_018706	glycolysis, tricarboxylic acid cycle	NM_018706	N/A	Hs.104980	1	5.88561	2.30125e-05	0.00358875	1.20205	2.30066	0.827071
NHSBT	Day 28	dehydrogenase E1 and transketolase domain containing 1	mitochondrion	hs|10p14	ENST00000263035	55526	NM_018706	DHTKD1	dehydrogenase E1 and transketolase domain containing 1	chr10:12165028-12165087	oxidoreductase activity, oxoglutarate dehydrogenase (succinyl-transferring, thiamine pyrophosphate binding	NM_018706	glycolysis, tricarboxylic acid cycle	NM_018706	N/A	Hs.104980	1	5.93108	2.11057e-05	0.00220557	1.35461	2.55727	0.829074
Control	Day 14	DENN/MADD domain containing 3	N/A	hs|8q24.3	ENST00000518198	22898	NM_014957	DENND3	DENN/MADD domain containing 3	chr8:142151363-142151422	N/A	NM_014957	N/A	NM_014957	THC2478238	Hs.18166	1	5.34855	6.52582e-05	0.00669531	2.23689	4.7138	0.800819
Integra	Day 7	DENN/MADD domain containing 3	N/A	hs|8q24.3	ENST00000518198	22898	NM_014957	DENND3	DENN/MADD domain containing 3	chr8:142151363-142151422	N/A	NM_014957	N/A	NM_014957	THC2478238	Hs.18166	1	8.48484	2.56361e-07	0.00013677	2.4446	5.44373	0.904525
Integra	Day 21	DENN/MADD domain containing 3	N/A	hs|8q24.3	ENST00000518198	22898	NM_014957	DENND3	DENN/MADD domain containing 3	chr8:142151363-142151422	N/A	NM_014957	N/A	NM_014957	THC2478238	Hs.18166	1	7.5632	1.14e-06	0.000293292	2.6797	6.40721	0.883983
NHSBT	Day 7	DENN/MADD domain containing 3	N/A	hs|8q24.3	ENST00000518198	22898	NM_014957	DENND3	DENN/MADD domain containing 3	chr8:142151363-142151422	N/A	NM_014957	N/A	NM_014957	THC2478238	Hs.18166	1	6.82754	4.06193e-06	0.000887374	2.07386	4.21012	0.862828
NHSBT	Day 14	DENN/MADD domain containing 3	N/A	hs|8q24.3	ENST00000518198	22898	NM_014957	DENND3	DENN/MADD domain containing 3	chr8:142151363-142151422	N/A	NM_014957	N/A	NM_014957	THC2478238	Hs.18166	1	6.03552	1.73211e-05	0.00299737	2.16797	4.49392	0.833556
NHSBT	Day 21	DENN/MADD domain containing 3	N/A	hs|8q24.3	ENST00000518198	22898	NM_014957	DENND3	DENN/MADD domain containing 3	chr8:142151363-142151422	N/A	NM_014957	N/A	NM_014957	THC2478238	Hs.18166	1	7.25762	1.91557e-06	0.000670567	2.42018	5.35238	0.875792
NHSBT	Day 28	DENN/MADD domain containing 3	N/A	hs|8q24.3	ENST00000518198	22898	NM_014957	DENND3	DENN/MADD domain containing 3	chr8:142151363-142151422	N/A	NM_014957	N/A	NM_014957	THC2478238	Hs.18166	1	6.90632	3.53285e-06	0.000655881	2.16478	4.48399	0.865339
NHSBT	Day 7	DEP domain containing 5	N/A	hs|22q12.2	ENST00000469974	9681	NM_001007188	DEPDC5	DEP domain containing 5	chr22:32194582-32194641	N/A	NM_001007188	intracellular signal transduction	NM_001007188	NP1395044	Hs.435022	1	6.1658	1.35646e-05	0.00198698	0.965687	1.95299	0.838926
NHSBT	Day 28	DEP domain containing 5	N/A	hs|22q12.2	ENST00000469974	9681	NM_001007188	DEPDC5	DEP domain containing 5	chr22:32194582-32194641	N/A	NM_001007188	intracellular signal transduction	NM_001007188	NP1395044	Hs.435022	1	6.12618	1.46079e-05	0.00173389	1.43007	2.69459	0.837319
Control	Day 7	dermcidin	extracellular region	hs|12q13.2	ENST00000546807	117159	NM_053283	DCD	dermcidin	chr12:55038504-55038445	N/A	NM_053283	defense response to bacterium, defense response to fungus, killing of cells of other organism	NM_053283	THC2475814	Hs.350570	1	5.91559	2.17362e-05	0.00310326	5.53506	46.368	0.828395
Integra	Day 7	dermcidin	extracellular region	hs|12q13.2	ENST00000546807	117159	NM_053283	DCD	dermcidin	chr12:55038504-55038445	N/A	NM_053283	defense response to bacterium, defense response to fungus, killing of cells of other organism	NM_053283	THC2475814	Hs.350570	1	5.97676	1.93545e-05	0.00231434	5.54215	46.5964	0.831055
Control	Day 28	DiGeorge syndrome critical region gene 5 (non-protein coding)	N/A	hs|22q11.21	ENST00000438934	N/A	NR_002733	DGCR5	DiGeorge syndrome critical region gene 5 (non-protein coding)	chr22:18982068-18982127	N/A	NR_002733	N/A	NR_002733	THC2507402	Hs.646438	1	-5.2619	7.7475e-05	0.0167806	-1.82602	0.282042	-0.796093
Integra	Day 14	dihydroxyacetone kinase 2 homolog (S. cerevisiae)	cytosol	hs|11q12.2	ENST00000394900	26007	NM_015533	DAK	dihydroxyacetone kinase 2 homolog (S. cerevisiae)	chr11:61116171-61116230	ATP binding, FAD-AMP lyase (cyclizing, glycerone kinase activity, lyase activity, metal ion binding, nucleotide binding, transferase activity	NM_015533	glycerol metabolic process, innate immune response	NM_015533	THC2467972	Hs.6278	1	6.79565	4.29902e-06	0.000798122	3.10706	8.61624	0.861792
Control	Day 28	discoidin, CUB and LCCL domain containing 2	cell surface, integral to plasma membrane, membrane	hs|3q12.1	ENST00000326857	131566	NM_080927	DCBLD2	discoidin, CUB and LCCL domain containing 2	chr3:98517685-98517626	N/A	NM_080927	cell adhesion, intracellular receptor mediated signaling pathway, negative regulation of cell growth, wound healing	NM_080927	THC2480489	Hs.203691	1	-4.76768	0.000209711	0.0296247	-1.49609	0.354513	-0.766089
Control	Day 14	disrupted in schizophrenia 1	centrosome, cytoplasm, cytoskeleton, microtubule	hs|1q42.2	ENST00000366636	27185	NM_001012959	DISC1	disrupted in schizophrenia 1	chr1:231931006-231935876	protein binding	NM_001012959	microtubule cytoskeleton organization, multicellular organismal development, nervous system development, neuron migration, positive regulation of Wnt receptor signaling pathway, positive regulation of neuroblast proliferation	NM_001012959	THC2601343	Hs.13318	1	5.51526	4.70307e-05	0.00551047	1.4209	2.67752	0.80951
Control	Day 7	DLX6 antisense RNA 1 (non-protein coding)	N/A	hs|7q21.3	ENST00000431497	285987	NR_015448	DLX6-AS1	DLX6 antisense RNA 1 (non-protein coding)	chr7:96597886-96597827	N/A	NR_015448	N/A	NR_015448	THC2501764	Hs.34969	1	5.50106	4.83542e-05	0.00511014	1.11254	2.16227	0.80879
Integra	Day 14	DNA-damage-inducible transcript 4	cytoplasm, intracellular, mitochondrion	hs|10q22.1	ENST00000307365	54541	NM_019058	DDIT4	DNA-damage-inducible transcript 4	chr10:74035363-74035422	14-3-3 protein binding	NM_019058	apoptosis, negative regulation of TOR signaling cascade, negative regulation of glycolysis, protein complex disassembly, reactive oxygen species metabolic process, response to hypoxia	NM_019058	THC2591713	Hs.523012	1	-6.33641	9.88329e-06	0.00137237	-1.9264	0.263084	-0.845606
Control	Day 7	DOT1-like, histone H3 methyltransferase (S. cerevisiae)	nucleus	hs|19p13.3	ENST00000398665	84444	NM_032482	DOT1L	DOT1-like, histone H3 methyltransferase (S. cerevisiae)	chr19:2227105-2229821	DNA binding, histone-lysine N-methyltransferase activity, methyltransferase activity, protein binding, transferase activity	NM_032482	chromatin modification, histone lysine methylation	NM_032482	THC2472402	Hs.713641	1	5.47813	5.05744e-05	0.00522253	0.896348	1.86135	0.807619
Control	Day 21	DOT1-like, histone H3 methyltransferase (S. cerevisiae)	nucleus	hs|19p13.3	ENST00000398665	84444	NM_032482	DOT1L	DOT1-like, histone H3 methyltransferase (S. cerevisiae)	chr19:2227105-2229821	DNA binding, histone-lysine N-methyltransferase activity, methyltransferase activity, protein binding, transferase activity	NM_032482	chromatin modification, histone lysine methylation	NM_032482	THC2472402	Hs.713641	1	6.12838	1.4548e-05	0.00147468	1.00869	2.01209	0.837408
Integra	Day 21	DOT1-like, histone H3 methyltransferase (S. cerevisiae)	nucleus	hs|19p13.3	ENST00000398665	84444	NM_032482	DOT1L	DOT1-like, histone H3 methyltransferase (S. cerevisiae)	chr19:2227105-2229821	DNA binding, histone-lysine N-methyltransferase activity, methyltransferase activity, protein binding, transferase activity	NM_032482	chromatin modification, histone lysine methylation	NM_032482	THC2472402	Hs.713641	1	6.59181	6.19863e-06	0.000875112	1.13801	2.20077	0.854912
Integra	Day 28	DOT1-like, histone H3 methyltransferase (S. cerevisiae)	nucleus	hs|19p13.3	ENST00000398665	84444	NM_032482	DOT1L	DOT1-like, histone H3 methyltransferase (S. cerevisiae)	chr19:2227105-2229821	DNA binding, histone-lysine N-methyltransferase activity, methyltransferase activity, protein binding, transferase activity	NM_032482	chromatin modification, histone lysine methylation	NM_032482	THC2472402	Hs.713641	1	6.73454	4.79461e-06	0.000703211	1.85346	3.61366	0.859778
NHSBT	Day 21	DOT1-like, histone H3 methyltransferase (S. cerevisiae)	nucleus	hs|19p13.3	ENST00000398665	84444	NM_032482	DOT1L	DOT1-like, histone H3 methyltransferase (S. cerevisiae)	chr19:2227105-2229821	DNA binding, histone-lysine N-methyltransferase activity, methyltransferase activity, protein binding, transferase activity	NM_032482	chromatin modification, histone lysine methylation	NM_032482	THC2472402	Hs.713641	1	5.78951	2.76542e-05	0.00336713	0.945012	1.9252	0.822732
Control	Day 14	Down syndrome cell adhesion molecule like 1	cell surface, integral to membrane, plasma membrane	hs|11q23.3	ENST00000321322	57453	NM_020693	DSCAML1	Down syndrome cell adhesion molecule like 1	chr11:117298657-117298598	protein homodimerization activity	NM_020693	axonogenesis, brain development, cell fate determination, central nervous system development, dendrite self-avoidance, dorsal/ventral pattern formation, embryonic skeletal system morphogenesis, homophilic cell adhesion, negative regulation of cell adhesion	NM_020693	THC2472673	Hs.659513	1	6.322	1.01495e-05	0.00238153	1.71562	3.28437	0.845057
Integra	Day 14	drosha, ribonuclease type III	intracellular, nucleolus, nucleoplasm, nucleus	hs|5p13.3	ENST00000265075	29102	NM_013235	DROSHA	drosha, ribonuclease type III	chr5:31401532-31401473	double-stranded RNA binding, endonuclease activity, hydrolase activity, metal ion binding, protein binding, ribonuclease III activity	NM_013235	RNA processing, gene silencing by RNA, rRNA catabolic process, ribosome biogenesis	NM_013235	THC2718965	Hs.97997	1	6.73413	4.79815e-06	0.000848348	2.94496	7.70057	0.859765
Integra	Day 21	drosha, ribonuclease type III	intracellular, nucleolus, nucleoplasm, nucleus	hs|5p13.3	ENST00000265075	29102	NM_013235	DROSHA	drosha, ribonuclease type III	chr5:31401532-31401473	double-stranded RNA binding, endonuclease activity, hydrolase activity, metal ion binding, protein binding, ribonuclease III activity	NM_013235	RNA processing, gene silencing by RNA, rRNA catabolic process, ribosome biogenesis	NM_013235	THC2718965	Hs.97997	1	8.92209	1.31008e-07	6.44648e-05	3.36922	10.3332	0.912492
Integra	Day 28	dynein heavy chain -like pseudogene	N/A	hs|22q13.31	N/A	730668	NR_027240	LOC730668	dynein heavy chain -like pseudogene	chr22:46402719-46402778	N/A	NR_027240	N/A	NR_027240	THC2638529	Hs.640071	1	-6.5603	6.56264e-06	0.000831536	-0.997576	0.500841	-0.853807
NHSBT	Day 28	dynein heavy chain -like pseudogene	N/A	hs|22q13.31	N/A	730668	NR_027240	LOC730668	dynein heavy chain -like pseudogene	chr22:46402719-46402778	N/A	NR_027240	N/A	NR_027240	THC2638529	Hs.640071	1	-6.48576	7.5154e-06	0.00109259	-0.943663	0.519911	-0.851145
Control	Day 14	dynein, axonemal, heavy chain 14	cilium, cilium axoneme, cytoplasm, cytoskeleton, dynein complex, microtubule	hs|1q42.12	ENST00000495456	127602	N/A	DNAH14	dynein, axonemal, heavy chain 14	chr1:225311254-225311313	ATP binding, microtubule motor activity, nucleotide binding	ENST00000495456	microtubule-based movement	N/A	THC2783172	N/A	1	6.49464	7.39471e-06	0.00204801	2.23112	4.69499	0.851465
Control	Day 28	dynein, axonemal, heavy chain 14	cilium, cilium axoneme, cytoplasm, cytoskeleton, dynein complex, microtubule	hs|1q42.12	ENST00000495456	127602	N/A	DNAH14	dynein, axonemal, heavy chain 14	chr1:225311254-225311313	ATP binding, microtubule motor activity, nucleotide binding	ENST00000495456	microtubule-based movement	N/A	THC2783172	N/A	1	4.61096	0.000289168	0.0340045	1.81427	3.51682	0.755378
Control	Day 7	dynein, axonemal, heavy chain 5	axonemal dynein complex, cellular_component, cilium, cilium axoneme, cytoplasm, cytoskeleton, microtubule	hs|5p15.2	ENST00000265104	1767	NM_001369	DNAH5	dynein, axonemal, heavy chain 5	chr5:13690667-13690608	ATP binding, ATPase activity, microtubule motor activity, nucleotide binding	NM_001369	biological_process, ciliary or flagellar motility, microtubule-based movement	NM_001369	THC2631581	Hs.212360	1	8.31704	3.33724e-07	0.000178043	1.57137	2.97186	0.901192
Control	Day 14	dynein, axonemal, heavy chain 5	axonemal dynein complex, cellular_component, cilium, cilium axoneme, cytoplasm, cytoskeleton, microtubule	hs|5p15.2	ENST00000265104	1767	NM_001369	DNAH5	dynein, axonemal, heavy chain 5	chr5:13690667-13690608	ATP binding, ATPase activity, microtubule motor activity, nucleotide binding	NM_001369	biological_process, ciliary or flagellar motility, microtubule-based movement	NM_001369	THC2631581	Hs.212360	1	6.58258	6.303e-06	0.00187405	1.44589	2.72431	0.85459
Control	Day 21	dynein, axonemal, heavy chain 5	axonemal dynein complex, cellular_component, cilium, cilium axoneme, cytoplasm, cytoskeleton, microtubule	hs|5p15.2	ENST00000265104	1767	NM_001369	DNAH5	dynein, axonemal, heavy chain 5	chr5:13690667-13690608	ATP binding, ATPase activity, microtubule motor activity, nucleotide binding	NM_001369	biological_process, ciliary or flagellar motility, microtubule-based movement	NM_001369	THC2631581	Hs.212360	1	8.6283	2.05164e-07	9.46506e-05	1.8472	3.598	0.90725
Integra	Day 21	dynein, axonemal, heavy chain 5	axonemal dynein complex, cellular_component, cilium, cilium axoneme, cytoplasm, cytoskeleton, microtubule	hs|5p15.2	ENST00000265104	1767	NM_001369	DNAH5	dynein, axonemal, heavy chain 5	chr5:13690667-13690608	ATP binding, ATPase activity, microtubule motor activity, nucleotide binding	NM_001369	biological_process, ciliary or flagellar motility, microtubule-based movement	NM_001369	THC2631581	Hs.212360	1	6.79948	4.2698e-06	0.000683624	1.2646	2.40261	0.861917
Integra	Day 28	dynein, axonemal, heavy chain 5	axonemal dynein complex, cellular_component, cilium, cilium axoneme, cytoplasm, cytoskeleton, microtubule	hs|5p15.2	ENST00000265104	1767	NM_001369	DNAH5	dynein, axonemal, heavy chain 5	chr5:13690667-13690608	ATP binding, ATPase activity, microtubule motor activity, nucleotide binding	NM_001369	biological_process, ciliary or flagellar motility, microtubule-based movement	NM_001369	THC2631581	Hs.212360	1	6.31655	1.02522e-05	0.00113951	1.23159	2.34826	0.844848
NHSBT	Day 21	dynein, axonemal, heavy chain 5	axonemal dynein complex, cellular_component, cilium, cilium axoneme, cytoplasm, cytoskeleton, microtubule	hs|5p15.2	ENST00000265104	1767	NM_001369	DNAH5	dynein, axonemal, heavy chain 5	chr5:13690667-13690608	ATP binding, ATPase activity, microtubule motor activity, nucleotide binding	NM_001369	biological_process, ciliary or flagellar motility, microtubule-based movement	NM_001369	THC2631581	Hs.212360	1	6.53622	6.85582e-06	0.00150421	1.51716	2.86228	0.852954
Integra	Day 28	dynein, axonemal, heavy chain 6	cilium, cilium axoneme, cytoplasm, cytoskeleton, dynein complex, microtubule	hs|2p11.2	ENST00000398278	1768	NM_001370	DNAH6	dynein, axonemal, heavy chain 6	chr2:84864349-84864408	ATP binding, ATPase activity, microtubule motor activity, nucleotide binding	NM_001370	microtubule-based movement	NM_001370	THC2688152	Hs.249972	1	-7.29439	1.79842e-06	0.000347536	-2.38672	0.191217	-0.87682
Integra	Day 7	E2F transcription factor 1	Rb-E2F complex, cytoplasm, mitochondrion, nucleoplasm, nucleus	hs|20q11.22	ENST00000343380	1869	NM_005225	E2F1	E2F transcription factor 1	chr20:32264048-32263989	DNA binding, core promoter binding, cyclin-dependent protein kinase activity, protein binding, sequence-specific DNA binding, sequence-specific DNA binding transcription factor activity, transcription corepressor activity, transcription factor binding	NM_005225	DNA damage checkpoint, G1 phase of mitotic cell cycle, G1/S transition of mitotic cell cycle, G2 phase of mitotic cell cycle, apoptosis, cell proliferation, cellular response to fatty acid, cellular response to hypoxia, forebrain development, mRNA stabilization, mitotic cell cycle, negative regulation of transcription from RNA polymerase II promoter, negative regulation of transcription involved …	NM_005225	THC2462513	Hs.654393	1	-5.999	1.85573e-05	0.00225009	-1.87065	0.27345	-0.832008
Control	Day 14	early growth response 1	cytoplasm, intracellular, nucleoplasm, nucleus	hs|5q31.2	ENST00000239938	1958	NM_001964	EGR1	early growth response 1	chr5:137804891-137804950	DNA binding, RNA polymerase II core promoter proximal region sequence-specific DNA binding transcription factor activity, double-stranded DNA binding, histone acetyltransferase binding, metal ion binding, protein binding, sequence-specific DNA binding, sequence-specific DNA binding transcription factor activity, transcription regulatory region DNA binding, zinc ion binding	NM_001964	BMP signaling pathway, T cell differentiation, cellular response to gamma radiation, cellular response to heparin, cellular response to mycophenolic acid, cytokine-mediated signaling pathway, glomerular mesangial cell proliferation, interleukin-1-mediated signaling pathway, learning or memory, negative regulation of canonical Wnt receptor signaling pathway, negative regulation of transcription fr…	NM_001964	THC2565476	Hs.326035	1	5.91447	2.17828e-05	0.003723	1.80597	3.49664	0.828346
Control	Day 14	echinoderm microtubule associated protein like 5	cytoplasm, cytoskeleton, microtubule	hs|14q31.3	ENST00000553526	161436	NM_183387	EML5	echinoderm microtubule associated protein like 5	chr14:89081388-89081329	N/A	NM_183387	N/A	NM_183387	THC2477629	Hs.325846	1	5.55205	4.37723e-05	0.00532017	1.99271	3.97984	0.811359
NHSBT	Day 7	ectonucleoside triphosphate diphosphohydrolase 3	integral to membrane, membrane	hs|3p22.1	ENST00000301825	956	NM_001248	ENTPD3	ectonucleoside triphosphate diphosphohydrolase 3	chr3:40469895-40469954	ATP binding, hydrolase activity, nucleotide binding	NM_001248	N/A	NM_001248	THC2471681	Hs.441145	1	5.65808	3.5624e-05	0.0038334	1.77734	3.42794	0.816556
Control	Day 7	ectonucleoside triphosphate diphosphohydrolase 4	Golgi apparatus, Golgi membrane, autophagic vacuole membrane, cytoplasm, cytoplasmic vesicle, integral to Golgi membrane, integral to membrane, intracellular membrane-bounded organelle, membrane	hs|8p21.3	ENST00000523958	9583	NM_004901	ENTPD4	ectonucleoside triphosphate diphosphohydrolase 4	chr8:23291962-23291903	hydrolase activity, uridine-diphosphatase activity	NM_004901	UDP catabolic process	NM_004901	THC2492639	Hs.444389	1	-5.73436	3.07463e-05	0.00386771	-1.39692	0.379738	-0.820175
Integra	Day 14	ectonucleoside triphosphate diphosphohydrolase 4	Golgi apparatus, Golgi membrane, autophagic vacuole membrane, cytoplasm, cytoplasmic vesicle, integral to Golgi membrane, integral to membrane, intracellular membrane-bounded organelle, membrane	hs|8p21.3	ENST00000523958	9583	NM_004901	ENTPD4	ectonucleoside triphosphate diphosphohydrolase 4	chr8:23291962-23291903	hydrolase activity, uridine-diphosphatase activity	NM_004901	UDP catabolic process	NM_004901	THC2492639	Hs.444389	1	8.29846	3.43687e-07	0.000164331	3.76519	13.5967	0.900813
Integra	Day 28	EF-hand calcium binding domain 5	N/A	hs|17q11.2	ENST00000440741	374786	NM_001145053	EFCAB5	EF-hand calcium binding domain 5	chr17:28401583-28401642	calcium ion binding	NM_001145053	N/A	NM_001145053	THC2483999	Hs.662411	1	-6.40706	8.67894e-06	0.00101588	-1.06441	0.478168	-0.848261
Control	Day 28	EF-hand domain family, member D1	mitochondrial inner membrane, mitochondrion	hs|2q37.1	ENST00000264059	80303	NM_025202	EFHD1	EF-hand domain family, member D1	chr2:233546958-233547017	calcium ion binding	NM_025202	neuron projection development	NM_025202	NP1277540	Hs.730757	1	-6.39762	8.83068e-06	0.00532816	-1.42771	0.371721	-0.84791
NHSBT	Day 7	EF-hand domain family, member D1	mitochondrial inner membrane, mitochondrion	hs|2q37.1	ENST00000264059	80303	NM_025202	EFHD1	EF-hand domain family, member D1	chr2:233546958-233547017	calcium ion binding	NM_025202	neuron projection development	NM_025202	NP1277540	Hs.730757	1	-5.89354	2.26677e-05	0.00285787	-1.54271	0.343241	-0.827423
NHSBT	Day 28	EF-hand domain family, member D1	mitochondrial inner membrane, mitochondrion	hs|2q37.1	ENST00000264059	80303	NM_025202	EFHD1	EF-hand domain family, member D1	chr2:233546958-233547017	calcium ion binding	NM_025202	neuron projection development	NM_025202	NP1277540	Hs.730757	1	-6.60211	6.0842e-06	0.00093478	-1.38594	0.38264	-0.855271
Integra	Day 28	egf-like module containing, mucin-like, hormone receptor-like 3	extracellular region, extracellular space, integral to membrane, plasma membrane	hs|19p13.12	ENST00000253673	84658	NM_032571	EMR3	egf-like module containing, mucin-like, hormone receptor-like 3	chr19:14736327-14730248	G-protein coupled receptor activity, calcium ion binding, receptor activity, signal transducer activity	NM_032571	G-protein coupled receptor protein signaling pathway, neuropeptide signaling pathway	NM_032571	NP538319	Hs.658712	1	-10.8467	8.76519e-09	6.00333e-06	-2.57319	0.168032	-0.938235
Control	Day 28	EGF-like-domain, multiple 6	basement membrane, extracellular region, extracellular space, membrane	hs|Xp22.2	ENST00000361306	25975	NM_001167890	EGFL6	EGF-like-domain, multiple 6	chrX:13651616-13651675	calcium ion binding, integrin binding	NM_001167890	cell adhesion, cell cycle, cell differentiation, multicellular organismal development	NM_001167890	THC2467412	Hs.12844	1	-5.1606	9.48003e-05	0.0190665	-4.88467	0.0338506	-0.790375
NHSBT	Day 21	EGF-like-domain, multiple 6	basement membrane, extracellular region, extracellular space, membrane	hs|Xp22.2	ENST00000361306	25975	NM_001167890	EGFL6	EGF-like-domain, multiple 6	chrX:13651616-13651675	calcium ion binding, integrin binding	NM_001167890	cell adhesion, cell cycle, cell differentiation, multicellular organismal development	NM_001167890	THC2467412	Hs.12844	1	-5.79424	2.74042e-05	0.0033549	-5.64077	0.0200428	-0.822949
NHSBT	Day 28	EGF-like-domain, multiple 6	basement membrane, extracellular region, extracellular space, membrane	hs|Xp22.2	ENST00000361306	25975	NM_001167890	EGFL6	EGF-like-domain, multiple 6	chrX:13651616-13651675	calcium ion binding, integrin binding	NM_001167890	cell adhesion, cell cycle, cell differentiation, multicellular organismal development	NM_001167890	THC2467412	Hs.12844	1	-6.14706	1.40481e-05	0.00167529	-5.84011	0.0174563	-0.838169
Integra	Day 28	endogenous retrovirus group 18, member 1	N/A	hs|15q21.3	N/A	100133791	AK126787	ERV18-1	endogenous retrovirus group 18, member 1	chr15:54206850-54206909	N/A	AK126787	N/A	N/A	N/A	N/A	1	6.30679	1.04389e-05	0.00114906	1.14588	2.21281	0.844474
NHSBT	Day 14	endonuclease, polyU-specific	cytoplasm, extracellular region, extracellular space, plasma membrane	hs|12q13.11	ENST00000542202	8909	NM_006025	ENDOU	endonuclease, polyU-specific	chr12:48104677-48104618	RNA binding, endoribonuclease activity, growth factor activity, manganese ion binding, metal ion binding, polysaccharide binding, scavenger receptor activity, serine-type peptidase activity	NM_006025	female pregnancy, immune response, proteolysis	NM_006025	NP1133416	Hs.997	1	6.68574	5.23304e-06	0.00143366	1.67814	3.20016	0.85814
NHSBT	Day 21	endothelial PAS domain protein 1	cytoplasm, nucleus, transcription factor complex	hs|2p21	ENST00000466465	2034	NM_001430	EPAS1	endothelial PAS domain protein 1	chr2:46613666-46613725	DNA binding, histone acetyltransferase binding, protein binding, protein heterodimerization activity, sequence-specific DNA binding, sequence-specific DNA binding transcription factor activity, signal transducer activity, transcription factor binding	NM_001430	angiogenesis, blood vessel remodeling, cell differentiation, cell maturation, embryonic placenta development, erythrocyte differentiation, hemopoiesis, lung development, mitochondrion organization, multicellular organismal development, myoblast cell fate commitment, norepinephrine metabolic process, positive regulation of transcription from RNA polymerase II promoter, regulation of heart rate, re…	NM_001430	THC2470173	Hs.468410	1	-6.08526	1.57734e-05	0.00237223	-1.24878	0.420802	-0.835635
Control	Day 28	epidermal growth factor receptor	AP-2 adaptor complex, Golgi apparatus, Golgi membrane, basolateral plasma membrane, cytoplasm, endocytic vesicle, endoplasmic reticulum, endoplasmic reticulum membrane, endosome, extracellular region, extracellular space, integral to membrane, intracellular, membrane, membrane raft, nuclear membrane, nucleus, perinuclear region of cytoplasm, plasma membrane	hs|7p11.2	ENST00000395504	1956	NM_005228	EGFR	epidermal growth factor receptor	chr7:55274841-55274900	ATP binding, actin filament binding, double-stranded DNA binding, enzyme binding, epidermal growth factor receptor activity, identical protein binding, nitric-oxide synthase regulator activity, nucleotide binding, protein binding, protein heterodimerization activity, protein phosphatase binding, protein tyrosine kinase activity, receptor activity, receptor signaling protein tyrosine kinase activi…	NM_005228	activation of phospholipase A2 activity by calcium-mediated signaling, activation of phospholipase C activity, axon guidance, cell morphogenesis, cell proliferation, cell surface receptor linked signaling pathway, cell-cell adhesion, cerebral cortex cell migration, digestive tract morphogenesis, embryonic placenta development, epidermal growth factor receptor signaling pathway, hair follicle deve…	NM_005228	THC2468718	Hs.488293	1	4.72642	0.000228164	0.0310645	1.16465	2.24179	0.763329
NHSBT	Day 14	epidermal growth factor receptor	AP-2 adaptor complex, Golgi apparatus, Golgi membrane, basolateral plasma membrane, cytoplasm, endocytic vesicle, endoplasmic reticulum, endoplasmic reticulum membrane, endosome, extracellular region, extracellular space, integral to membrane, intracellular, membrane, membrane raft, nuclear membrane, nucleus, perinuclear region of cytoplasm, plasma membrane	hs|7p11.2	ENST00000395504	1956	NM_005228	EGFR	epidermal growth factor receptor	chr7:55274841-55274900	ATP binding, actin filament binding, double-stranded DNA binding, enzyme binding, epidermal growth factor receptor activity, identical protein binding, nitric-oxide synthase regulator activity, nucleotide binding, protein binding, protein heterodimerization activity, protein phosphatase binding, protein tyrosine kinase activity, receptor activity, receptor signaling protein tyrosine kinase activi…	NM_005228	activation of phospholipase A2 activity by calcium-mediated signaling, activation of phospholipase C activity, axon guidance, cell morphogenesis, cell proliferation, cell surface receptor linked signaling pathway, cell-cell adhesion, cerebral cortex cell migration, digestive tract morphogenesis, embryonic placenta development, epidermal growth factor receptor signaling pathway, hair follicle deve…	NM_005228	THC2468718	Hs.488293	1	5.67728	3.43256e-05	0.00443807	1.85994	3.62994	0.817476
Control	Day 28	epithelial cell adhesion molecule	apical plasma membrane, basolateral plasma membrane, cell junction, cell surface, integral to membrane, lateral plasma membrane, plasma membrane, tight junction	hs|2p21	ENST00000456133	4072	NM_002354	EPCAM	epithelial cell adhesion molecule	chr2:47613894-47613953	protein binding	NM_002354	positive regulation of cell proliferation, ureteric bud development	NM_002354	NP1212094	Hs.542050	1	4.98414	0.000135122	0.0229841	2.42875	5.38425	0.7799
Control	Day 28	epithelial splicing regulatory protein 1	nucleolus, nucleus, plasma membrane	hs|8q22.1	ENST00000517556	54845	NM_017697	ESRP1	epithelial splicing regulatory protein 1	chr8:95680359-95680418	mRNA binding, nucleotide binding	NM_017697	mRNA processing, regulation of RNA splicing	NM_017697	THC2668750	Hs.487471	1	-4.85955	0.000173915	0.0267107	-1.9331	0.261867	-0.772085
Control	Day 7	epsin 2	clathrin coat of endocytic vesicle, clathrin-coated vesicle, cytoplasm, cytoplasmic vesicle	hs|17p11.2	ENST00000314728	22905	NM_014964	EPN2	epsin 2	chr17:19239914-19239973	lipid binding	NM_014964	regulation of endocytosis	NM_014964	THC2486224	Hs.730624	1	-5.53017	4.56807e-05	0.00495527	-0.851222	0.554315	-0.810263
Control	Day 21	epsin 2	clathrin coat of endocytic vesicle, clathrin-coated vesicle, cytoplasm, cytoplasmic vesicle	hs|17p11.2	ENST00000314728	22905	NM_014964	EPN2	epsin 2	chr17:19239914-19239973	lipid binding	NM_014964	regulation of endocytosis	NM_014964	THC2486224	Hs.730624	1	-6.68946	5.19821e-06	0.000772469	-1.28919	0.409181	-0.858266
Integra	Day 21	epsin 2	clathrin coat of endocytic vesicle, clathrin-coated vesicle, cytoplasm, cytoplasmic vesicle	hs|17p11.2	ENST00000314728	22905	NM_014964	EPN2	epsin 2	chr17:19239914-19239973	lipid binding	NM_014964	regulation of endocytosis	NM_014964	THC2486224	Hs.730624	1	-7.74923	8.36186e-07	0.000240822	-1.31283	0.40253	-0.888602
NHSBT	Day 14	epsin 2	clathrin coat of endocytic vesicle, clathrin-coated vesicle, cytoplasm, cytoplasmic vesicle	hs|17p11.2	ENST00000314728	22905	NM_014964	EPN2	epsin 2	chr17:19239914-19239973	lipid binding	NM_014964	regulation of endocytosis	NM_014964	THC2486224	Hs.730624	1	-5.44249	5.42355e-05	0.0055984	-1.11864	0.460526	-0.805781
NHSBT	Day 7	erythrocyte membrane protein band 4.1 (elliptocytosis 1, RH-linked)	Golgi apparatus, cell cortex, cortical cytoskeleton, cytoplasm, extrinsic to membrane, intracellular membrane-bounded organelle, nucleus, plasma membrane, protein complex, spectrin, spectrin-associated cytoskeleton	hs|1p35.3	ENST00000349460	2035	NM_203342	EPB41	erythrocyte membrane protein band 4.1 (elliptocytosis 1, RH-linked)	chr1:29443468-29443527	1-phosphatidylinositol binding, actin binding, protein binding, spectrin binding, structural constituent of cytoskeleton	NM_203342	actin cytoskeleton organization, blood circulation, cortical actin cytoskeleton organization, positive regulation of protein binding	NM_203342	THC2474036	Hs.175437	1	5.71687	3.17999e-05	0.00358544	5.72973	53.0666	0.819354
NHSBT	Day 14	ets variant 3-like	nucleus	hs|1q23.1	ENST00000454449	440695	NM_001004341	ETV3L	ets variant 3-like	chr1:157062195-157062136	sequence-specific DNA binding, sequence-specific DNA binding transcription factor activity	NM_001004341	N/A	NM_001004341	THC2483841	Hs.127138	1	6.02592	1.76375e-05	0.00302752	1.30523	2.47122	0.833151
NHSBT	Day 21	ets variant 3-like	nucleus	hs|1q23.1	ENST00000454449	440695	NM_001004341	ETV3L	ets variant 3-like	chr1:157062195-157062136	sequence-specific DNA binding, sequence-specific DNA binding transcription factor activity	NM_001004341	N/A	NM_001004341	THC2483841	Hs.127138	1	6.26312	1.13177e-05	0.00189939	1.34419	2.53888	0.842784
Control	Day 14	exportin 4	cytoplasm, nucleus	hs|13q12.11	ENST00000255305	64328	NM_022459	XPO4	exportin 4	chr13:21353576-21353517	protein binding	NM_022459	protein transport	NM_022459	THC2624240	Hs.730657	1	6.43887	8.18755e-06	0.00217262	2.88321	7.37788	0.849436
Control	Day 21	exportin 4	cytoplasm, nucleus	hs|13q12.11	ENST00000255305	64328	NM_022459	XPO4	exportin 4	chr13:21353576-21353517	protein binding	NM_022459	protein transport	NM_022459	THC2624240	Hs.730657	1	6.50195	7.29695e-06	0.000957558	2.36257	5.14286	0.851728
Control	Day 28	exportin 4	cytoplasm, nucleus	hs|13q12.11	ENST00000255305	64328	NM_022459	XPO4	exportin 4	chr13:21353576-21353517	protein binding	NM_022459	protein transport	NM_022459	THC2624240	Hs.730657	1	4.44527	0.000407153	0.0414802	1.80427	3.49252	0.743356
Integra	Day 28	exportin 4	cytoplasm, nucleus	hs|13q12.11	ENST00000255305	64328	NM_022459	XPO4	exportin 4	chr13:21353576-21353517	protein binding	NM_022459	protein transport	NM_022459	THC2624240	Hs.730657	1	6.32409	1.01106e-05	0.0011312	2.47628	5.5646	0.845136
NHSBT	Day 14	exportin 4	cytoplasm, nucleus	hs|13q12.11	ENST00000255305	64328	NM_022459	XPO4	exportin 4	chr13:21353576-21353517	protein binding	NM_022459	protein transport	NM_022459	THC2624240	Hs.730657	1	5.45906	5.25006e-05	0.00552052	2.29028	4.89151	0.806638
NHSBT	Day 21	exportin 4	cytoplasm, nucleus	hs|13q12.11	ENST00000255305	64328	NM_022459	XPO4	exportin 4	chr13:21353576-21353517	protein binding	NM_022459	protein transport	NM_022459	THC2624240	Hs.730657	1	6.39407	8.88834e-06	0.00175618	2.32276	5.0029	0.847777
Control	Day 21	family with sequence similarity 75, member A2	integral to membrane, membrane	hs|9p13.1	ENST00000332857	642265	NM_001040065	FAM75A2	family with sequence similarity 75, member A2	chr9:39891034-39891093	N/A	NM_001040065	N/A	NM_001040065	THC2477128	Hs.575677	1	9.01638	1.13685e-07	6.66415e-05	3.77503	13.6898	0.914085
Integra	Day 21	family with sequence similarity 75, member A2	integral to membrane, membrane	hs|9p13.1	ENST00000332857	642265	NM_001040065	FAM75A2	family with sequence similarity 75, member A2	chr9:39891034-39891093	N/A	NM_001040065	N/A	NM_001040065	THC2477128	Hs.575677	1	10.7737	9.64611e-09	1.11112e-05	3.08909	8.50959	0.937472
Control	Day 14	family with sequence similarity 90, member A1	N/A	hs|12p13.31	ENST00000538603	55138	NM_018088	FAM90A1	family with sequence similarity 90, member A1	chr12:8374195-8374136	nucleic acid binding, zinc ion binding	NM_018088	N/A	NM_018088	THC2481259	Hs.196086	1	-5.51572	4.69887e-05	0.00551047	-1.92803	0.262788	-0.809533
Integra	Day 21	farnesyl diphosphate synthase	cytoplasm, cytosol, mitochondrion, nucleolus, nucleus	hs|1q22	ENST00000489324	2224	NM_002004	FDPS	farnesyl diphosphate synthase	chr1:155290269-155290328	dimethylallyltranstransferase activity, geranyltranstransferase activity, metal ion binding, transferase activity	NM_002004	cholesterol biosynthetic process, interspecies interaction between organisms, isoprenoid biosynthetic process	NM_002004	THC2559464	Hs.335918	1	-6.74878	4.67409e-06	0.000716097	-3.54673	0.0855715	-0.860251
Integra	Day 28	fascin homolog 3, actin-bundling protein, testicular (Strongylocentrotus purpuratus)	actin cytoskeleton, cytoplasm, cytoskeleton	hs|7q32.1	ENST00000420086	29999	NM_020369	FSCN3	fascin homolog 3, actin-bundling protein, testicular (Strongylocentrotus purpuratus)	chr7:127238618-127239463	actin filament binding, protein binding; bridging	NM_020369	N/A	NM_020369	THC2472452	Hs.712692	1	6.11567	1.48984e-05	0.0015102	1.59589	3.02282	0.836889
Integra	Day 14	FAT tumor suppressor homolog 1 (Drosophila)	cell-cell junction, cytoplasm, integral to plasma membrane, nucleus, perinuclear region of cytoplasm, plasma membrane	hs|4q35.2	ENST00000500085	2195	NM_005245	FAT1	FAT tumor suppressor homolog 1 (Drosophila)	chr4:187509580-187509521	calcium ion binding, protein binding	NM_005245	actin filament organization, anatomical structure morphogenesis, cell adhesion, cell migration, cell-cell adhesion, cell-cell signaling, establishment or maintenance of cell polarity, homophilic cell adhesion	NM_005245	THC2468542	Hs.481371	1	-6.7236	4.88948e-06	0.00085453	-4.69069	0.0387224	-0.859413
NHSBT	Day 14	fatty acid binding protein 7, brain	cell projection, cytoplasm, neuronal cell body, nucleus	hs|6q22.31	ENST00000368444	2173	NM_001446	FABP7	fatty acid binding protein 7, brain	chr6:123101576-123102264	lipid binding, transporter activity	NM_001446	cell proliferation in forebrain, epithelial cell proliferation, negative regulation of cell proliferation, nervous system development, neurogenesis, prepulse inhibition	NM_001446	THC2463587	Hs.26770	1	5.55309	4.36837e-05	0.00501082	1.71903	3.29214	0.811411
Integra	Day 14	fatty acyl CoA reductase 1	integral to membrane, membrane, peroxisomal matrix, peroxisomal membrane, peroxisome	hs|11p15.2	ENST00000524933	84188	NM_032228	FAR1	fatty acyl CoA reductase 1	chr11:13732254-13732313	long-chain-fatty-acyl-CoA reductase activity, nucleotide binding, oxidoreductase activity	NM_032228	cellular lipid metabolic process, ether lipid biosynthetic process, lipid biosynthetic process, wax biosynthetic process	NM_032228	THC2676444	Hs.501991	1	7.16329	2.25404e-06	0.000521652	3.84578	14.3779	0.8731
Integra	Day 28	F-box and leucine-rich repeat protein 7	ubiquitin ligase complex	hs|5p15.1	ENST00000329673	23194	NM_012304	FBXL7	F-box and leucine-rich repeat protein 7	chr5:15937236-15937295	ubiquitin-protein ligase activity	NM_012304	protein ubiquitination, ubiquitin-dependent protein catabolic process	NM_012304	THC2478218	Hs.433057	1	6.29138	1.07407e-05	0.0011703	2.02229	4.06229	0.84388
Integra	Day 21	Fc fragment of IgE, high affinity I, receptor for; alpha polypeptide	external side of plasma membrane, integral to plasma membrane, plasma membrane	hs|1q23.2	ENST00000368115	2205	NM_002001	FCER1A	Fc fragment of IgE, high affinity I, receptor for; alpha polypeptide	chr1:159276034-159277595	IgE binding, receptor activity	NM_002001	activation of JUN kinase activity, cell surface receptor linked signaling pathway, leukotriene biosynthetic process, positive regulation of calcium-mediated signaling, positive regulation of granulocyte macrophage colony-stimulating factor biosynthetic process, positive regulation of interleukin-3 biosynthetic process, positive regulation of mast cell degranulation, positive regulation of peptidy…	NM_002001	THC2611062	Hs.897	1	-7.87963	6.74703e-07	0.000209791	-1.51062	0.350961	-0.891686
Integra	Day 28	Fc fragment of IgE, high affinity I, receptor for; alpha polypeptide	external side of plasma membrane, integral to plasma membrane, plasma membrane	hs|1q23.2	ENST00000368115	2205	NM_002001	FCER1A	Fc fragment of IgE, high affinity I, receptor for; alpha polypeptide	chr1:159276034-159277595	IgE binding, receptor activity	NM_002001	activation of JUN kinase activity, cell surface receptor linked signaling pathway, leukotriene biosynthetic process, positive regulation of calcium-mediated signaling, positive regulation of granulocyte macrophage colony-stimulating factor biosynthetic process, positive regulation of interleukin-3 biosynthetic process, positive regulation of mast cell degranulation, positive regulation of peptidy…	NM_002001	THC2611062	Hs.897	1	-6.51788	7.08827e-06	0.000882737	-1.54605	0.342446	-0.8523
Integra	Day 21	FERM, RhoGEF (ARHGEF) and pleckstrin domain protein 1 (chondrocyte-derived)	cytoplasm, cytoskeleton, extrinsic to membrane, intracellular	hs|13q32.2	ENST00000376586	10160	NM_005766	FARP1	FERM, RhoGEF (ARHGEF) and pleckstrin domain protein 1 (chondrocyte-derived)	chr13:99101511-99101570	Rho guanyl-nucleotide exchange factor activity, binding, cytoskeletal protein binding, guanyl-nucleotide exchange factor activity	NM_005766	negative regulation of phosphatase activity, regulation of Rho protein signal transduction	NM_005766	THC2482124	Hs.403917	1	-6.47386	7.68039e-06	0.000993024	-2.2309	0.213025	-0.850713
Control	Day 14	fibroblast growth factor 22	Golgi apparatus, cell surface, extracellular region, extracellular space, nucleolus	hs|19p13.3	ENST00000215530	27006	NM_020637	FGF22	fibroblast growth factor 22	chr19:639966-640025	growth factor activity	NM_020637	cell differentiation, fibroblast growth factor receptor signaling pathway, insulin receptor signaling pathway	NM_020637	THC2490902	Hs.248087	1	5.91745	2.16597e-05	0.00372128	2.57544	5.96054	0.828477
Integra	Day 28	fibrous sheath interacting protein 2	mitochondrion, ribonucleoprotein complex	hs|2q32.1	ENST00000343098	401024	NM_173651	FSIP2	fibrous sheath interacting protein 2	chr2:186673293-186673352	nucleic acid binding	NM_173651	N/A	NM_173651	NP1160838	Hs.98025	1	6.44385	8.11336e-06	0.000972185	2.63368	6.20607	0.849618
Control	Day 21	fibulin 1	basement membrane, extracellular matrix, extracellular region, extracellular space, proteinaceous extracellular matrix, soluble fraction	hs|22q13.31	ENST00000348697	2192	NM_006486	FBLN1	fibulin 1	chr22:45996933-45996992	calcium ion binding, extracellular matrix structural constituent, peptidase activator activity	NM_006486	embryo implantation, extracellular matrix organization, interspecies interaction between organisms	NM_006486	THC2575489	Hs.24601	1	-7.50653	1.254e-06	0.000305559	-4.1135	0.0577713	-0.882523
Integra	Day 7	fibulin 1	basement membrane, extracellular matrix, extracellular region, extracellular space, proteinaceous extracellular matrix, soluble fraction	hs|22q13.31	ENST00000348697	2192	NM_006486	FBLN1	fibulin 1	chr22:45996933-45996992	calcium ion binding, extracellular matrix structural constituent, peptidase activator activity	NM_006486	embryo implantation, extracellular matrix organization, interspecies interaction between organisms	NM_006486	THC2575489	Hs.24601	1	-6.01852	1.78853e-05	0.00220555	-2.61935	0.162741	-0.832838
Integra	Day 14	fibulin 1	basement membrane, extracellular matrix, extracellular region, extracellular space, proteinaceous extracellular matrix, soluble fraction	hs|22q13.31	ENST00000348697	2192	NM_006486	FBLN1	fibulin 1	chr22:45996933-45996992	calcium ion binding, extracellular matrix structural constituent, peptidase activator activity	NM_006486	embryo implantation, extracellular matrix organization, interspecies interaction between organisms	NM_006486	THC2575489	Hs.24601	1	-7.37647	1.56311e-06	0.000414134	-3.5565	0.0849935	-0.879072
Integra	Day 21	fibulin 1	basement membrane, extracellular matrix, extracellular region, extracellular space, proteinaceous extracellular matrix, soluble fraction	hs|22q13.31	ENST00000348697	2192	NM_006486	FBLN1	fibulin 1	chr22:45996933-45996992	calcium ion binding, extracellular matrix structural constituent, peptidase activator activity	NM_006486	embryo implantation, extracellular matrix organization, interspecies interaction between organisms	NM_006486	THC2575489	Hs.24601	1	-7.50745	1.25204e-06	0.000310346	-4.2069	0.0541497	-0.882547
Integra	Day 28	fibulin 1	basement membrane, extracellular matrix, extracellular region, extracellular space, proteinaceous extracellular matrix, soluble fraction	hs|22q13.31	ENST00000348697	2192	NM_006486	FBLN1	fibulin 1	chr22:45996933-45996992	calcium ion binding, extracellular matrix structural constituent, peptidase activator activity	NM_006486	embryo implantation, extracellular matrix organization, interspecies interaction between organisms	NM_006486	THC2575489	Hs.24601	1	-7.50724	1.25249e-06	0.000266723	-4.1423	0.0566295	-0.882541
NHSBT	Day 14	fidgetin-like 2	N/A	hs|12q13.13	N/A	401720	NM_001013690	FIGNL2	fidgetin-like 2	chr12:52213847-52213788	ATP binding, nucleoside-triphosphatase activity, nucleotide binding	NM_001013690	N/A	NM_001013690	THC2614540	Hs.648218	1	5.68743	3.36591e-05	0.00438546	3.02313	8.12931	0.81796
Integra	Day 14	filamin A, alpha	actin cytoskeleton, cell cortex, cytoplasm, cytosol, extracellular region, nucleus, plasma membrane, trans-Golgi network	hs|Xq28	ENST00000369852	2316	NM_001456	FLNA	filamin A, alpha	chrX:153589903-153589844	Fc-gamma receptor I complex binding, Rac GTPase binding, Rho GTPase binding, actin binding, actin filament binding, glycoprotein binding, protein binding, protein homodimerization activity, protein kinase C binding, signal transducer activity, small GTPase binding, transcription factor binding	NM_001456	actin crosslink formation, actin cytoskeleton reorganization, blood coagulation, cell junction assembly, cytoplasmic sequestering of protein, early endosome to late endosome transport, establishment of protein localization, inhibition of adenylate cyclase activity by dopamine receptor signaling pathway, negative regulation of protein catabolic process, negative regulation of sequence-specific DNA…	NM_001456	THC2728266	Hs.195464	1	10.2568	1.92818e-08	3.49021e-05	4.78491	27.5677	0.931659
Control	Day 7	FLJ43826 protein	N/A	hs|17q12	ENST00000425901	N/A	NR_033753	FLJ43826	FLJ43826 protein	chr17:37201131-37201190	N/A	NR_033753	N/A	NR_033753	THC2479720	N/A	1	5.81417	2.63776e-05	0.00348343	2.32428	5.00814	0.823859
Control	Day 28	FLT3-interacting zinc finger 1	cytoplasm, intracellular, nucleus	hs|19q13.42	ENST00000221665	84922	NM_032836	FIZ1	FLT3-interacting zinc finger 1	chr19:56103119-56103060	metal ion binding, nucleic acid binding, protein kinase binding, receptor binding, zinc ion binding	NM_032836	regulation of transcription; DNA-dependent	NM_032836	THC2470514	Hs.515617	1	-4.8	0.000196327	0.0283488	-1.17999	0.441353	-0.768221
Control	Day 7	formyl peptide receptor 3	integral to membrane, plasma membrane	hs|19q13.41	ENST00000339223	2359	NM_002030	FPR3	formyl peptide receptor 3	chr19:52329200-52329259	G-protein coupled receptor activity, N-formyl peptide receptor activity, receptor activity, signal transducer activity	NM_002030	cellular component movement, chemotaxis, signal transduction	NM_002030	THC2637585	Hs.445466	1	-5.66019	3.54789e-05	0.004231	-2.02479	0.245741	-0.816657
Control	Day 14	formyl peptide receptor 3	integral to membrane, plasma membrane	hs|19q13.41	ENST00000339223	2359	NM_002030	FPR3	formyl peptide receptor 3	chr19:52329200-52329259	G-protein coupled receptor activity, N-formyl peptide receptor activity, receptor activity, signal transducer activity	NM_002030	cellular component movement, chemotaxis, signal transduction	NM_002030	THC2637585	Hs.445466	1	-6.22671	1.21093e-05	0.00260058	-1.96502	0.256135	-0.841356
Control	Day 28	formyl peptide receptor 3	integral to membrane, plasma membrane	hs|19q13.41	ENST00000339223	2359	NM_002030	FPR3	formyl peptide receptor 3	chr19:52329200-52329259	G-protein coupled receptor activity, N-formyl peptide receptor activity, receptor activity, signal transducer activity	NM_002030	cellular component movement, chemotaxis, signal transduction	NM_002030	THC2637585	Hs.445466	1	-4.73363	0.000224824	0.0307966	-1.80359	0.286461	-0.763814
Integra	Day 21	formyl peptide receptor 3	integral to membrane, plasma membrane	hs|19q13.41	ENST00000339223	2359	NM_002030	FPR3	formyl peptide receptor 3	chr19:52329200-52329259	G-protein coupled receptor activity, N-formyl peptide receptor activity, receptor activity, signal transducer activity	NM_002030	cellular component movement, chemotaxis, signal transduction	NM_002030	THC2637585	Hs.445466	1	-6.91423	3.48381e-06	0.00060677	-2.14029	0.226834	-0.865588
NHSBT	Day 14	formyl peptide receptor 3	integral to membrane, plasma membrane	hs|19q13.41	ENST00000339223	2359	NM_002030	FPR3	formyl peptide receptor 3	chr19:52329200-52329259	G-protein coupled receptor activity, N-formyl peptide receptor activity, receptor activity, signal transducer activity	NM_002030	cellular component movement, chemotaxis, signal transduction	NM_002030	THC2637585	Hs.445466	1	-5.75338	2.96411e-05	0.00404896	-2.19529	0.218349	-0.821063
NHSBT	Day 21	formyl peptide receptor 3	integral to membrane, plasma membrane	hs|19q13.41	ENST00000339223	2359	NM_002030	FPR3	formyl peptide receptor 3	chr19:52329200-52329259	G-protein coupled receptor activity, N-formyl peptide receptor activity, receptor activity, signal transducer activity	NM_002030	cellular component movement, chemotaxis, signal transduction	NM_002030	THC2637585	Hs.445466	1	-7.38196	1.54857e-06	0.000590123	-2.28719	0.204874	-0.87922
NHSBT	Day 28	formyl peptide receptor 3	integral to membrane, plasma membrane	hs|19q13.41	ENST00000339223	2359	NM_002030	FPR3	formyl peptide receptor 3	chr19:52329200-52329259	G-protein coupled receptor activity, N-formyl peptide receptor activity, receptor activity, signal transducer activity	NM_002030	cellular component movement, chemotaxis, signal transduction	NM_002030	THC2637585	Hs.445466	1	-6.51709	7.09853e-06	0.00103981	-2.33769	0.197827	-0.852272
Integra	Day 14	fragile X mental retardation 1	cytoplasm, mRNA cap binding complex, nucleolus, nucleoplasm, nucleus, polysomal ribosome, soluble fraction	hs|Xq27.3	ENST00000370477	2332	NM_002024	FMR1	fragile X mental retardation 1	chrX:147031752-147031811	RNA binding, mRNA binding, protein binding	NM_002024	central nervous system development, mRNA transport, negative regulation of translational initiation, transport	NM_002024	THC2661856	Hs.103183	1	9.39394	6.5085e-08	6.47055e-05	3.75653	13.5154	0.920064
Control	Day 14	free fatty acid receptor 2	cell projection, integral to plasma membrane, plasma membrane	hs|19q13.12	ENST00000246549	2867	NM_005306	FFAR2	free fatty acid receptor 2	chr19:35941189-35941248	G-protein coupled receptor activity, lipid binding, receptor activity, signal transducer activity	NM_005306	G-protein coupled receptor protein signaling pathway	NM_005306	THC2602861	Hs.248056	1	-7.49045	1.28847e-06	0.000735769	-1.569	0.337042	-0.882104
Control	Day 21	fucosidase, alpha-L- 1, tissue	cytoplasm, lysosome, soluble fraction	hs|1p36.11	ENST00000374479	2517	NM_000147	FUCA1	fucosidase, alpha-L- 1, tissue	chr1:24171909-24171850	alpha-L-fucosidase activity, cation binding, hydrolase activity; acting on glycosyl bonds	NM_000147	carbohydrate metabolic process, fucose metabolic process, glycosaminoglycan catabolic process	NM_000147	THC2518697	Hs.370858	1	-6.58129	6.31775e-06	0.000873336	-2.50215	0.176513	-0.854545
Integra	Day 21	fucosidase, alpha-L- 1, tissue	cytoplasm, lysosome, soluble fraction	hs|1p36.11	ENST00000374479	2517	NM_000147	FUCA1	fucosidase, alpha-L- 1, tissue	chr1:24171909-24171850	alpha-L-fucosidase activity, cation binding, hydrolase activity; acting on glycosyl bonds	NM_000147	carbohydrate metabolic process, fucose metabolic process, glycosaminoglycan catabolic process	NM_000147	THC2518697	Hs.370858	1	-6.8271	4.06509e-06	0.000667491	-2.60579	0.164278	-0.862813
Control	Day 14	fucosyltransferase 4 (alpha (1,3) fucosyltransferase, myeloid-specific)	Golgi apparatus, Golgi cisterna membrane, cell periphery, cell surface, integral to membrane, membrane, membrane fraction	hs|11q21	ENST00000358752	2526	NM_002033	FUT4	fucosyltransferase 4 (alpha (1,3) fucosyltransferase, myeloid-specific)	chr11:94282932-94282991	alpha(1;3, fucosyltransferase activity, transferase activity; transferring glycosyl groups	NM_002033	L-fucose catabolic process, carbohydrate metabolic process, protein glycosylation	NM_002033	THC2605853	Hs.390420	1	5.3797	6.13674e-05	0.00645287	1.86763	3.64934	0.802483
Integra	Day 28	fumarylacetoacetate hydrolase domain containing 2A	N/A	hs|2q11.1	ENST00000470100	51011	NM_016044	FAHD2A	fumarylacetoacetate hydrolase domain containing 2A	chr2:96076673-96076732	hydrolase activity, metal ion binding	NM_016044	N/A	NM_016044	THC2463515	Hs.546387	1	-7.83791	7.22482e-07	0.000183088	-1.45789	0.364024	-0.890713
NHSBT	Day 28	fumarylacetoacetate hydrolase domain containing 2A	N/A	hs|2q11.1	ENST00000470100	51011	NM_016044	FAHD2A	fumarylacetoacetate hydrolase domain containing 2A	chr2:96076673-96076732	hydrolase activity, metal ion binding	NM_016044	N/A	NM_016044	THC2463515	Hs.546387	1	-6.18225	1.31545e-05	0.00162866	-1.14536	0.452077	-0.839588
NHSBT	Day 14	FXYD domain containing ion transport regulator 3	chloride channel complex, endoplasmic reticulum membrane, integral to plasma membrane, membrane, microsome	hs|19q13.12	ENST00000406242	5349	NM_001136008	FXYD3	FXYD domain containing ion transport regulator 3	chr19:35614047-35614106	ATPase binding, chloride channel activity, ion channel activity	NM_001136008	chloride transport, ion transport, regulation of catalytic activity	NM_001136008	THC2637713	Hs.301350	1	6.17667	1.32922e-05	0.00259111	2.06591	4.18699	0.839364
NHSBT	Day 28	G protein-coupled receptor 151	integral to membrane, plasma membrane	hs|5q32	ENST00000311104	134391	NM_194251	GPR151	G protein-coupled receptor 151	chr5:145894707-145894648	G-protein coupled receptor activity, receptor activity, signal transducer activity	NM_194251	N/A	NM_194251	THC2602418	Hs.483732	1	10.9603	7.55939e-09	7.09504e-06	1.92876	3.80728	0.939395
NHSBT	Day 28	G protein-coupled receptor 98	cell surface, cytoplasm, integral to membrane, membrane, plasma membrane, stereocilia ankle link complex	hs|5q14.3	ENST00000296619	84059	NM_032119	GPR98	G protein-coupled receptor 98	chr5:90459768-90459826	G-protein coupled receptor activity, calcium ion binding, myosin binding, protein binding, receptor activity, signal transducer activity	NM_032119	G-protein coupled receptor protein signaling pathway, cell-cell adhesion, detection of mechanical stimulus involved in sensory perception of sound, inner ear development, inner ear receptor stereocilium organization, maintenance of organ identity, nervous system development, neurological system process, neuropeptide signaling pathway, photoreceptor cell maintenance, response to stimulus, sensory …	NM_032119	THC2461551	Hs.591777	1	7.06835	2.65837e-06	0.00053679	1.80774	3.50092	0.870307
Control	Day 7	gap junction protein, beta 2, 26kDa	ER-Golgi intermediate compartment, cell junction, connexon complex, integral to membrane, lateral plasma membrane, plasma membrane	hs|13q12.11	ENST00000382844	2706	NM_004004	GJB2	gap junction protein, beta 2, 26kDa	chr13:20761974-20761915	N/A	NM_004004	cell-cell signaling, cellular membrane organization, gap junction assembly, male genitalia development, sensory perception of sound, transport	NM_004004	THC2462198	Hs.524894	1	-7.54098	1.18333e-06	0.000434601	-4.40194	0.0473026	-0.883414
Integra	Day 7	gap junction protein, beta 2, 26kDa	ER-Golgi intermediate compartment, cell junction, connexon complex, integral to membrane, lateral plasma membrane, plasma membrane	hs|13q12.11	ENST00000382844	2706	NM_004004	GJB2	gap junction protein, beta 2, 26kDa	chr13:20761974-20761915	N/A	NM_004004	cell-cell signaling, cellular membrane organization, gap junction assembly, male genitalia development, sensory perception of sound, transport	NM_004004	THC2462198	Hs.524894	1	-7.58968	1.09048e-06	0.000337005	-4.4495	0.0457685	-0.884657
Integra	Day 14	gap junction protein, beta 2, 26kDa	ER-Golgi intermediate compartment, cell junction, connexon complex, integral to membrane, lateral plasma membrane, plasma membrane	hs|13q12.11	ENST00000382844	2706	NM_004004	GJB2	gap junction protein, beta 2, 26kDa	chr13:20761974-20761915	N/A	NM_004004	cell-cell signaling, cellular membrane organization, gap junction assembly, male genitalia development, sensory perception of sound, transport	NM_004004	THC2462198	Hs.524894	1	-6.85278	3.88398e-06	0.000752465	-4.0446	0.0605973	-0.863639
NHSBT	Day 7	gap junction protein, beta 2, 26kDa	ER-Golgi intermediate compartment, cell junction, connexon complex, integral to membrane, lateral plasma membrane, plasma membrane	hs|13q12.11	ENST00000382844	2706	NM_004004	GJB2	gap junction protein, beta 2, 26kDa	chr13:20761974-20761915	N/A	NM_004004	cell-cell signaling, cellular membrane organization, gap junction assembly, male genitalia development, sensory perception of sound, transport	NM_004004	THC2462198	Hs.524894	1	-5.99596	1.86642e-05	0.00249593	-3.75985	0.0738195	-0.831878
NHSBT	Day 14	gap junction protein, beta 2, 26kDa	ER-Golgi intermediate compartment, cell junction, connexon complex, integral to membrane, lateral plasma membrane, plasma membrane	hs|13q12.11	ENST00000382844	2706	NM_004004	GJB2	gap junction protein, beta 2, 26kDa	chr13:20761974-20761915	N/A	NM_004004	cell-cell signaling, cellular membrane organization, gap junction assembly, male genitalia development, sensory perception of sound, transport	NM_004004	THC2462198	Hs.524894	1	-7.21516	2.06081e-06	0.0008255	-4.30834	0.0504733	-0.87459
NHSBT	Day 21	gap junction protein, beta 2, 26kDa	ER-Golgi intermediate compartment, cell junction, connexon complex, integral to membrane, lateral plasma membrane, plasma membrane	hs|13q12.11	ENST00000382844	2706	NM_004004	GJB2	gap junction protein, beta 2, 26kDa	chr13:20761974-20761915	N/A	NM_004004	cell-cell signaling, cellular membrane organization, gap junction assembly, male genitalia development, sensory perception of sound, transport	NM_004004	THC2462198	Hs.524894	1	-6.60231	6.08204e-06	0.00141389	-3.93617	0.0653274	-0.855278
NHSBT	Day 28	gap junction protein, beta 2, 26kDa	ER-Golgi intermediate compartment, cell junction, connexon complex, integral to membrane, lateral plasma membrane, plasma membrane	hs|13q12.11	ENST00000382844	2706	NM_004004	GJB2	gap junction protein, beta 2, 26kDa	chr13:20761974-20761915	N/A	NM_004004	cell-cell signaling, cellular membrane organization, gap junction assembly, male genitalia development, sensory perception of sound, transport	NM_004004	THC2462198	Hs.524894	1	-6.17083	1.34379e-05	0.00162993	-3.6026	0.0823206	-0.839129
Control	Day 14	Gardner-Rasheed feline sarcoma viral (v-fgr) oncogene homolog	actin cytoskeleton, cell projection, cytoplasm, cytoskeleton, cytosol, mitochondrial inner membrane, mitochondrial intermembrane space, mitochondrion, plasma membrane, ruffle membrane	hs|1p36.11	ENST00000374004	2268	NM_001042747	FGR	Gardner-Rasheed feline sarcoma viral (v-fgr) oncogene homolog	chr1:27938897-27938838	ATP binding, Fc-gamma receptor I complex binding, immunoglobulin receptor binding, non-membrane spanning protein tyrosine kinase activity, nucleotide binding, phosphotyrosine binding, protein kinase binding, protein tyrosine kinase activity	NM_001042747	blood coagulation, defense response to Gram-positive bacterium, immune response-regulating cell surface receptor signaling pathway, integrin-mediated signaling pathway, peptidyl-tyrosine phosphorylation, platelet activation, positive regulation of cell migration, positive regulation of cytokine secretion, positive regulation of mast cell degranulation, positive regulation of phosphatidylinositol …	NM_001042747	THC2462697	Hs.1422	1	-8.92008	1.31406e-07	0.000175265	-2.10643	0.232221	-0.912458
Control	Day 21	Gardner-Rasheed feline sarcoma viral (v-fgr) oncogene homolog	actin cytoskeleton, cell projection, cytoplasm, cytoskeleton, cytosol, mitochondrial inner membrane, mitochondrial intermembrane space, mitochondrion, plasma membrane, ruffle membrane	hs|1p36.11	ENST00000374004	2268	NM_001042747	FGR	Gardner-Rasheed feline sarcoma viral (v-fgr) oncogene homolog	chr1:27938897-27938838	ATP binding, Fc-gamma receptor I complex binding, immunoglobulin receptor binding, non-membrane spanning protein tyrosine kinase activity, nucleotide binding, phosphotyrosine binding, protein kinase binding, protein tyrosine kinase activity	NM_001042747	blood coagulation, defense response to Gram-positive bacterium, immune response-regulating cell surface receptor signaling pathway, integrin-mediated signaling pathway, peptidyl-tyrosine phosphorylation, platelet activation, positive regulation of cell migration, positive regulation of cytokine secretion, positive regulation of mast cell degranulation, positive regulation of phosphatidylinositol …	NM_001042747	THC2462697	Hs.1422	1	-13.4285	3.96815e-10	2.20892e-06	-2.53616	0.172401	-0.958385
Control	Day 28	Gardner-Rasheed feline sarcoma viral (v-fgr) oncogene homolog	actin cytoskeleton, cell projection, cytoplasm, cytoskeleton, cytosol, mitochondrial inner membrane, mitochondrial intermembrane space, mitochondrion, plasma membrane, ruffle membrane	hs|1p36.11	ENST00000374004	2268	NM_001042747	FGR	Gardner-Rasheed feline sarcoma viral (v-fgr) oncogene homolog	chr1:27938897-27938838	ATP binding, Fc-gamma receptor I complex binding, immunoglobulin receptor binding, non-membrane spanning protein tyrosine kinase activity, nucleotide binding, phosphotyrosine binding, protein kinase binding, protein tyrosine kinase activity	NM_001042747	blood coagulation, defense response to Gram-positive bacterium, immune response-regulating cell surface receptor signaling pathway, integrin-mediated signaling pathway, peptidyl-tyrosine phosphorylation, platelet activation, positive regulation of cell migration, positive regulation of cytokine secretion, positive regulation of mast cell degranulation, positive regulation of phosphatidylinositol …	NM_001042747	THC2462697	Hs.1422	1	-4.88683	0.000164542	0.0260608	-1.66123	0.31617	-0.773826
Integra	Day 7	Gardner-Rasheed feline sarcoma viral (v-fgr) oncogene homolog	actin cytoskeleton, cell projection, cytoplasm, cytoskeleton, cytosol, mitochondrial inner membrane, mitochondrial intermembrane space, mitochondrion, plasma membrane, ruffle membrane	hs|1p36.11	ENST00000374004	2268	NM_001042747	FGR	Gardner-Rasheed feline sarcoma viral (v-fgr) oncogene homolog	chr1:27938897-27938838	ATP binding, Fc-gamma receptor I complex binding, immunoglobulin receptor binding, non-membrane spanning protein tyrosine kinase activity, nucleotide binding, phosphotyrosine binding, protein kinase binding, protein tyrosine kinase activity	NM_001042747	blood coagulation, defense response to Gram-positive bacterium, immune response-regulating cell surface receptor signaling pathway, integrin-mediated signaling pathway, peptidyl-tyrosine phosphorylation, platelet activation, positive regulation of cell migration, positive regulation of cytokine secretion, positive regulation of mast cell degranulation, positive regulation of phosphatidylinositol …	NM_001042747	THC2462697	Hs.1422	1	-6.32168	1.01557e-05	0.00152736	-1.98426	0.252742	-0.845044
Integra	Day 14	Gardner-Rasheed feline sarcoma viral (v-fgr) oncogene homolog	actin cytoskeleton, cell projection, cytoplasm, cytoskeleton, cytosol, mitochondrial inner membrane, mitochondrial intermembrane space, mitochondrion, plasma membrane, ruffle membrane	hs|1p36.11	ENST00000374004	2268	NM_001042747	FGR	Gardner-Rasheed feline sarcoma viral (v-fgr) oncogene homolog	chr1:27938897-27938838	ATP binding, Fc-gamma receptor I complex binding, immunoglobulin receptor binding, non-membrane spanning protein tyrosine kinase activity, nucleotide binding, phosphotyrosine binding, protein kinase binding, protein tyrosine kinase activity	NM_001042747	blood coagulation, defense response to Gram-positive bacterium, immune response-regulating cell surface receptor signaling pathway, integrin-mediated signaling pathway, peptidyl-tyrosine phosphorylation, platelet activation, positive regulation of cell migration, positive regulation of cytokine secretion, positive regulation of mast cell degranulation, positive regulation of phosphatidylinositol …	NM_001042747	THC2462697	Hs.1422	1	-8.08867	4.80513e-07	0.000203281	-1.8248	0.282281	-0.896384
Integra	Day 21	Gardner-Rasheed feline sarcoma viral (v-fgr) oncogene homolog	actin cytoskeleton, cell projection, cytoplasm, cytoskeleton, cytosol, mitochondrial inner membrane, mitochondrial intermembrane space, mitochondrion, plasma membrane, ruffle membrane	hs|1p36.11	ENST00000374004	2268	NM_001042747	FGR	Gardner-Rasheed feline sarcoma viral (v-fgr) oncogene homolog	chr1:27938897-27938838	ATP binding, Fc-gamma receptor I complex binding, immunoglobulin receptor binding, non-membrane spanning protein tyrosine kinase activity, nucleotide binding, phosphotyrosine binding, protein kinase binding, protein tyrosine kinase activity	NM_001042747	blood coagulation, defense response to Gram-positive bacterium, immune response-regulating cell surface receptor signaling pathway, integrin-mediated signaling pathway, peptidyl-tyrosine phosphorylation, platelet activation, positive regulation of cell migration, positive regulation of cytokine secretion, positive regulation of mast cell degranulation, positive regulation of phosphatidylinositol …	NM_001042747	THC2462697	Hs.1422	1	-13.671	3.0455e-10	1.18735e-06	-2.58673	0.166463	-0.959761
Integra	Day 28	Gardner-Rasheed feline sarcoma viral (v-fgr) oncogene homolog	actin cytoskeleton, cell projection, cytoplasm, cytoskeleton, cytosol, mitochondrial inner membrane, mitochondrial intermembrane space, mitochondrion, plasma membrane, ruffle membrane	hs|1p36.11	ENST00000374004	2268	NM_001042747	FGR	Gardner-Rasheed feline sarcoma viral (v-fgr) oncogene homolog	chr1:27938897-27938838	ATP binding, Fc-gamma receptor I complex binding, immunoglobulin receptor binding, non-membrane spanning protein tyrosine kinase activity, nucleotide binding, phosphotyrosine binding, protein kinase binding, protein tyrosine kinase activity	NM_001042747	blood coagulation, defense response to Gram-positive bacterium, immune response-regulating cell surface receptor signaling pathway, integrin-mediated signaling pathway, peptidyl-tyrosine phosphorylation, platelet activation, positive regulation of cell migration, positive regulation of cytokine secretion, positive regulation of mast cell degranulation, positive regulation of phosphatidylinositol …	NM_001042747	THC2462697	Hs.1422	1	-6.57189	6.4262e-06	0.000824555	-1.62536	0.324128	-0.854215
NHSBT	Day 7	Gardner-Rasheed feline sarcoma viral (v-fgr) oncogene homolog	actin cytoskeleton, cell projection, cytoplasm, cytoskeleton, cytosol, mitochondrial inner membrane, mitochondrial intermembrane space, mitochondrion, plasma membrane, ruffle membrane	hs|1p36.11	ENST00000374004	2268	NM_001042747	FGR	Gardner-Rasheed feline sarcoma viral (v-fgr) oncogene homolog	chr1:27938897-27938838	ATP binding, Fc-gamma receptor I complex binding, immunoglobulin receptor binding, non-membrane spanning protein tyrosine kinase activity, nucleotide binding, phosphotyrosine binding, protein kinase binding, protein tyrosine kinase activity	NM_001042747	blood coagulation, defense response to Gram-positive bacterium, immune response-regulating cell surface receptor signaling pathway, integrin-mediated signaling pathway, peptidyl-tyrosine phosphorylation, platelet activation, positive regulation of cell migration, positive regulation of cytokine secretion, positive regulation of mast cell degranulation, positive regulation of phosphatidylinositol …	NM_001042747	THC2462697	Hs.1422	1	-9.09441	1.01174e-07	6.25342e-05	-2.46273	0.181403	-0.915372
NHSBT	Day 21	Gardner-Rasheed feline sarcoma viral (v-fgr) oncogene homolog	actin cytoskeleton, cell projection, cytoplasm, cytoskeleton, cytosol, mitochondrial inner membrane, mitochondrial intermembrane space, mitochondrion, plasma membrane, ruffle membrane	hs|1p36.11	ENST00000374004	2268	NM_001042747	FGR	Gardner-Rasheed feline sarcoma viral (v-fgr) oncogene homolog	chr1:27938897-27938838	ATP binding, Fc-gamma receptor I complex binding, immunoglobulin receptor binding, non-membrane spanning protein tyrosine kinase activity, nucleotide binding, phosphotyrosine binding, protein kinase binding, protein tyrosine kinase activity	NM_001042747	blood coagulation, defense response to Gram-positive bacterium, immune response-regulating cell surface receptor signaling pathway, integrin-mediated signaling pathway, peptidyl-tyrosine phosphorylation, platelet activation, positive regulation of cell migration, positive regulation of cytokine secretion, positive regulation of mast cell degranulation, positive regulation of phosphatidylinositol …	NM_001042747	THC2462697	Hs.1422	1	-9.10372	9.97817e-08	8.62262e-05	-2.61193	0.16358	-0.915524
NHSBT	Day 28	Gardner-Rasheed feline sarcoma viral (v-fgr) oncogene homolog	actin cytoskeleton, cell projection, cytoplasm, cytoskeleton, cytosol, mitochondrial inner membrane, mitochondrial intermembrane space, mitochondrion, plasma membrane, ruffle membrane	hs|1p36.11	ENST00000374004	2268	NM_001042747	FGR	Gardner-Rasheed feline sarcoma viral (v-fgr) oncogene homolog	chr1:27938897-27938838	ATP binding, Fc-gamma receptor I complex binding, immunoglobulin receptor binding, non-membrane spanning protein tyrosine kinase activity, nucleotide binding, phosphotyrosine binding, protein kinase binding, protein tyrosine kinase activity	NM_001042747	blood coagulation, defense response to Gram-positive bacterium, immune response-regulating cell surface receptor signaling pathway, integrin-mediated signaling pathway, peptidyl-tyrosine phosphorylation, platelet activation, positive regulation of cell migration, positive regulation of cytokine secretion, positive regulation of mast cell degranulation, positive regulation of phosphatidylinositol …	NM_001042747	THC2462697	Hs.1422	1	-7.91693	6.34793e-07	0.000197382	-2.1945	0.21847	-0.892546
Integra	Day 14	gasdermin C	cytoplasm, mitochondrion	hs|8q24.21	ENST00000276708	56169	NM_031415	GSDMC	gasdermin C	chr8:130760502-130760443	molecular_function	NM_031415	biological_process	NM_031415	THC2475268	Hs.133244	1	6.9496	3.27324e-06	0.000685527	1.69041	3.22748	0.866692
NHSBT	Day 21	GATA binding protein 5	nucleoplasm, nucleus	hs|20q13.33	ENST00000252997	140628	NM_080473	GATA5	GATA binding protein 5	chr20:61038631-61038572	enhancer sequence-specific DNA binding, metal ion binding, sequence-specific DNA binding, sequence-specific DNA binding transcription factor activity, sequence-specific enhancer binding RNA polymerase II transcription factor activity, transcription regulatory region DNA binding, zinc ion binding	NM_080473	blood coagulation, intestinal epithelial cell differentiation, positive regulation of transcription from RNA polymerase II promoter	NM_080473	NP651371	Hs.352250	1	5.99652	1.86443e-05	0.00258891	2.74929	6.72385	0.831902
NHSBT	Day 28	GATA binding protein 5	nucleoplasm, nucleus	hs|20q13.33	ENST00000252997	140628	NM_080473	GATA5	GATA binding protein 5	chr20:61038631-61038572	enhancer sequence-specific DNA binding, metal ion binding, sequence-specific DNA binding, sequence-specific DNA binding transcription factor activity, sequence-specific enhancer binding RNA polymerase II transcription factor activity, transcription regulatory region DNA binding, zinc ion binding	NM_080473	blood coagulation, intestinal epithelial cell differentiation, positive regulation of transcription from RNA polymerase II promoter	NM_080473	NP651371	Hs.352250	1	6.74639	4.69408e-06	0.000785182	2.68422	6.42733	0.860172
Control	Day 28	gem (nuclear organelle) associated protein 2	Cajal body, cytoplasm, cytosol, intracellular, nucleoplasm, nucleus, spliceosomal complex	hs|14q21.1	ENST00000525153	8487	NM_003616	GEMIN2	gem (nuclear organelle) associated protein 2	chr14:39606093-39606152	protein binding	NM_003616	RNA metabolic process, RNA splicing, RNA splicing; via transesterification reactions, mRNA processing, ncRNA metabolic process, spliceosomal snRNP assembly, spliceosome assembly	NM_003616	THC2605902	Hs.652307	1	-5.58026	4.1432e-05	0.011612	-1.93302	0.261881	-0.812761
Control	Day 7	general transcription factor IIIC, polypeptide 6, alpha 35kDa	nucleus, transcription factor TFIIIC complex	hs|6q21	ENST00000329970	112495	NM_138408	GTF3C6	general transcription factor IIIC, polypeptide 6, alpha 35kDa	chr6:111288903-111288962	DNA binding, protein binding	NM_138408	5S class rRNA transcription from RNA polymerase III type 1 promoter, tRNA transcription from RNA polymerase III promoter, transcription from RNA polymerase III promoter, transcription; DNA-dependent	NM_138408	THC2598016	Hs.418520	1	-6.72469	4.87995e-06	0.00120423	-2.26572	0.207946	-0.85945
Control	Day 21	Gilles de la Tourette syndrome chromosome region, candidate 1	integral to membrane, membrane	hs|18q22.2	N/A	N/A	AY262164	GTSCR1	Gilles de la Tourette syndrome chromosome region, candidate 1	chr18:68309839-68297925	N/A	AY262164	N/A	N/A	NP1072325	N/A	1	6.72393	4.88656e-06	0.000745343	2.14406	4.42004	0.859424
Integra	Day 7	glutamate receptor interacting protein 2	cytoplasm, cytosol, plasma membrane	hs|3p25.1	ENST00000383795	80852	NM_001080423	GRIP2	glutamate receptor interacting protein 2	chr3:14549129-14549070	N/A	NM_001080423	synaptic transmission	NM_001080423	THC2604299	Hs.517819	1	6.04454	1.70289e-05	0.00213105	1.52933	2.88652	0.833936
NHSBT	Day 14	glutamate receptor interacting protein 2	cytoplasm, cytosol, plasma membrane	hs|3p25.1	ENST00000383795	80852	NM_001080423	GRIP2	glutamate receptor interacting protein 2	chr3:14549129-14549070	N/A	NM_001080423	synaptic transmission	NM_001080423	THC2604299	Hs.517819	1	5.44848	5.36022e-05	0.00556704	1.47037	2.77092	0.806091
Control	Day 28	glutamate receptor, ionotropic, kainate 2	axon, cell junction, dendrite cytoplasm, integral to plasma membrane, kainate selective glutamate receptor complex, membrane fraction, perikaryon, plasma membrane, postsynaptic membrane, presynaptic membrane, synapse, terminal button	hs|6q16.3	ENST00000369138	2898	NM_175768	GRIK2	glutamate receptor, ionotropic, kainate 2	chr6:102516621-102516680	PDZ domain binding, extracellular-glutamate-gated ion channel activity, ion channel activity, kainate selective glutamate receptor activity, protein homodimerization activity, receptor activity, ubiquitin conjugating enzyme binding, ubiquitin protein ligase binding	NM_175768	behavioral fear response, cellular calcium ion homeostasis, glutamate signaling pathway, induction of programmed cell death in response to chemical stimulus, intracellular protein transport, ion transport, negative regulation of neuron apoptosis, negative regulation of synaptic transmission; glutamatergic, neuron apoptosis, positive regulation of synaptic transmission, receptor clustering, regula…	NM_175768	THC2661674	Hs.98262	1	-6.22606	1.2124e-05	0.0065922	-1.57311	0.336082	-0.84133
NHSBT	Day 7	glutamate receptor, metabotropic 4	cytoplasmic vesicle, integral to membrane, integral to plasma membrane, intracellular, plasma membrane	hs|6p21.31	ENST00000374177	2914	NM_000841	GRM4	glutamate receptor, metabotropic 4	chr6:33989744-33989685	G-protein coupled receptor activity, glutamate receptor activity, receptor activity, signal transducer activity	NM_000841	G-protein coupled receptor protein signaling pathway, activation of MAPK activity, inhibition of adenylate cyclase activity by metabotropic glutamate receptor signaling pathway, neuroprotection, neurotransmitter secretion, positive regulation of MAPKKK cascade, synaptic transmission	NM_000841	THC2488486	Hs.654847	1	7.25659	1.91893e-06	0.000537332	1.99994	3.99983	0.875763
Control	Day 7	glutathione peroxidase 8 (putative)	integral to membrane, membrane	hs|5q11.2	ENST00000503787	493869	NM_001008397	GPX8	glutathione peroxidase 8 (putative)	chr5:54460254-54460313	glutathione peroxidase activity, oxidoreductase activity	NM_001008397	response to oxidative stress	NM_001008397	THC2582949	Hs.289044	1	-7.8285	7.33735e-07	0.000323373	-3.02649	0.122726	-0.890492
Control	Day 14	glutathione peroxidase 8 (putative)	integral to membrane, membrane	hs|5q11.2	ENST00000503787	493869	NM_001008397	GPX8	glutathione peroxidase 8 (putative)	chr5:54460254-54460313	glutathione peroxidase activity, oxidoreductase activity	NM_001008397	response to oxidative stress	NM_001008397	THC2582949	Hs.289044	1	-6.03169	1.74465e-05	0.00321543	-2.54229	0.17167	-0.833395
Control	Day 21	glutathione peroxidase 8 (putative)	integral to membrane, membrane	hs|5q11.2	ENST00000503787	493869	NM_001008397	GPX8	glutathione peroxidase 8 (putative)	chr5:54460254-54460313	glutathione peroxidase activity, oxidoreductase activity	NM_001008397	response to oxidative stress	NM_001008397	THC2582949	Hs.289044	1	-6.44297	8.12638e-06	0.00102201	-3.00918	0.124207	-0.849586
Control	Day 28	glutathione peroxidase 8 (putative)	integral to membrane, membrane	hs|5q11.2	ENST00000503787	493869	NM_001008397	GPX8	glutathione peroxidase 8 (putative)	chr5:54460254-54460313	glutathione peroxidase activity, oxidoreductase activity	NM_001008397	response to oxidative stress	NM_001008397	THC2582949	Hs.289044	1	-7.15848	2.27292e-06	0.00257244	-2.76425	0.14719	-0.87296
Integra	Day 21	glutathione peroxidase 8 (putative)	integral to membrane, membrane	hs|5q11.2	ENST00000503787	493869	NM_001008397	GPX8	glutathione peroxidase 8 (putative)	chr5:54460254-54460313	glutathione peroxidase activity, oxidoreductase activity	NM_001008397	response to oxidative stress	NM_001008397	THC2582949	Hs.289044	1	-7.0614	2.69078e-06	0.000522517	-3.06064	0.119855	-0.870099
Integra	Day 28	glutathione peroxidase 8 (putative)	integral to membrane, membrane	hs|5q11.2	ENST00000503787	493869	NM_001008397	GPX8	glutathione peroxidase 8 (putative)	chr5:54460254-54460313	glutathione peroxidase activity, oxidoreductase activity	NM_001008397	response to oxidative stress	NM_001008397	THC2582949	Hs.289044	1	-8.28635	3.5035e-07	0.000102105	-3.20295	0.108596	-0.900565
NHSBT	Day 7	glutathione peroxidase 8 (putative)	integral to membrane, membrane	hs|5q11.2	ENST00000503787	493869	NM_001008397	GPX8	glutathione peroxidase 8 (putative)	chr5:54460254-54460313	glutathione peroxidase activity, oxidoreductase activity	NM_001008397	response to oxidative stress	NM_001008397	THC2582949	Hs.289044	1	-5.98566	1.90313e-05	0.00251845	-2.40781	0.188442	-0.831437
NHSBT	Day 14	glutathione peroxidase 8 (putative)	integral to membrane, membrane	hs|5q11.2	ENST00000503787	493869	NM_001008397	GPX8	glutathione peroxidase 8 (putative)	chr5:54460254-54460313	glutathione peroxidase activity, oxidoreductase activity	NM_001008397	response to oxidative stress	NM_001008397	THC2582949	Hs.289044	1	-7.04613	2.76351e-06	0.000966329	-2.83259	0.14038	-0.869641
NHSBT	Day 21	glutathione peroxidase 8 (putative)	integral to membrane, membrane	hs|5q11.2	ENST00000503787	493869	NM_001008397	GPX8	glutathione peroxidase 8 (putative)	chr5:54460254-54460313	glutathione peroxidase activity, oxidoreductase activity	NM_001008397	response to oxidative stress	NM_001008397	THC2582949	Hs.289044	1	-6.31515	1.02788e-05	0.00183867	-2.82703	0.140922	-0.844795
NHSBT	Day 28	glutathione peroxidase 8 (putative)	integral to membrane, membrane	hs|5q11.2	ENST00000503787	493869	NM_001008397	GPX8	glutathione peroxidase 8 (putative)	chr5:54460254-54460313	glutathione peroxidase activity, oxidoreductase activity	NM_001008397	response to oxidative stress	NM_001008397	THC2582949	Hs.289044	1	-7.90723	6.44933e-07	0.000199312	-3.04302	0.121328	-0.892324
Control	Day 7	glyceraldehyde-3-phosphate dehydrogenase	cytoplasm, cytosol, membrane, nucleus, perinuclear region of cytoplasm	hs|12p13.31	ENST00000450282	2597	NM_002046	GAPDH	glyceraldehyde-3-phosphate dehydrogenase	chr12:6646918-6646977	NAD binding, NADP binding, glyceraldehyde-3-phosphate dehydrogenase (NAD+, oxidoreductase activity, peptidyl-cysteine S-nitrosylase activity, protein binding, transferase activity	NM_002046	carbohydrate metabolic process, gluconeogenesis, glucose metabolic process, glycolysis, neuron apoptosis, peptidyl-cysteine S-trans-nitrosylation, protein stabilization	NM_002046	THC2501690	Hs.544577	1	-5.48724	4.96801e-05	0.00518885	-2.76709	0.146901	-0.808086
NHSBT	Day 21	glyceraldehyde-3-phosphate dehydrogenase	cytoplasm, cytosol, membrane, nucleus, perinuclear region of cytoplasm	hs|12p13.31	ENST00000450282	2597	NM_002046	GAPDH	glyceraldehyde-3-phosphate dehydrogenase	chr12:6646918-6646977	NAD binding, NADP binding, glyceraldehyde-3-phosphate dehydrogenase (NAD+, oxidoreductase activity, peptidyl-cysteine S-nitrosylase activity, protein binding, transferase activity	NM_002046	carbohydrate metabolic process, gluconeogenesis, glucose metabolic process, glycolysis, neuron apoptosis, peptidyl-cysteine S-trans-nitrosylation, protein stabilization	NM_002046	THC2501690	Hs.544577	1	-5.90658	2.21119e-05	0.00290337	-2.90165	0.133818	-0.827999
Integra	Day 28	glycerol-3-phosphate acyltransferase, mitochondrial	integral to membrane, membrane, mitochondrial inner membrane, mitochondrial outer membrane, mitochondrion	hs|10q25.2	ENST00000423155	57678	NM_020918	GPAM	glycerol-3-phosphate acyltransferase, mitochondrial	chr10:113909886-113909827	glycerol-3-phosphate O-acyltransferase activity, transferase activity; transferring acyl groups	NM_020918	acyl-CoA metabolic process, cellular lipid metabolic process, cellular response to insulin stimulus, defense response to virus, fatty acid homeostasis, fatty acid metabolic process, glycerophospholipid metabolic process, interleukin-2 secretion, metabolic process, negative regulation of activation-induced cell death of T cells, phospholipid biosynthetic process, phospholipid homeostasis, positive…	NM_020918	THC2652465	Hs.42586	1	-7.08827	2.56765e-06	0.000445671	-0.801075	0.573922	-0.8709
NHSBT	Day 21	glycogenin 1	cytosol, soluble fraction	hs|3q24	ENST00000296048	2992	NM_004130	GYG1	glycogenin 1	chr3:148714611-148714670	glucose binding, glycogenin glucosyltransferase activity, metal ion binding, protein binding, transferase activity; transferring glycosyl groups	NM_004130	carbohydrate metabolic process, glucose metabolic process, glycogen biosynthetic process, glycogen catabolic process	NM_004130	THC2617381	Hs.477892	1	-7.03569	2.81438e-06	0.000844031	-0.800265	0.574244	-0.869327
NHSBT	Day 28	glycosyltransferase 25 domain containing 1	endoplasmic reticulum, endoplasmic reticulum lumen	hs|19p13.11	ENST00000252599	79709	NM_024656	GLT25D1	glycosyltransferase 25 domain containing 1	chr19:17693237-17693296	procollagen galactosyltransferase activity, transferase activity; transferring glycosyl groups	NM_024656	lipopolysaccharide biosynthetic process	NM_024656	THC2716138	Hs.418795	1	-6.64628	5.61806e-06	0.000891685	-1.72434	0.302637	-0.856796
Control	Day 7	glycosyltransferase 8 domain containing 1	integral to membrane, membrane, mitochondrion	hs|3p21.1	ENST00000394786	55830	NM_001010983	GLT8D1	glycosyltransferase 8 domain containing 1	chr3:52728844-52728785	transferase activity; transferring glycosyl groups	NM_001010983	N/A	NM_001010983	THC2590372	Hs.297304	1	-7.23034	2.00759e-06	0.000639943	-2.71542	0.152257	-0.875022
Control	Day 21	glycosyltransferase 8 domain containing 1	integral to membrane, membrane, mitochondrion	hs|3p21.1	ENST00000394786	55830	NM_001010983	GLT8D1	glycosyltransferase 8 domain containing 1	chr3:52728844-52728785	transferase activity; transferring glycosyl groups	NM_001010983	N/A	NM_001010983	THC2590372	Hs.297304	1	-10.2975	1.8239e-08	2.20097e-05	-3.63993	0.080218	-0.932145
Integra	Day 14	glycosyltransferase 8 domain containing 1	integral to membrane, membrane, mitochondrion	hs|3p21.1	ENST00000394786	55830	NM_001010983	GLT8D1	glycosyltransferase 8 domain containing 1	chr3:52728844-52728785	transferase activity; transferring glycosyl groups	NM_001010983	N/A	NM_001010983	THC2590372	Hs.297304	1	-7.39249	1.52106e-06	0.00041387	-3.02155	0.123146	-0.879505
Integra	Day 28	glycosyltransferase 8 domain containing 1	integral to membrane, membrane, mitochondrion	hs|3p21.1	ENST00000394786	55830	NM_001010983	GLT8D1	glycosyltransferase 8 domain containing 1	chr3:52728844-52728785	transferase activity; transferring glycosyl groups	NM_001010983	N/A	NM_001010983	THC2590372	Hs.297304	1	-7.4008	1.49973e-06	0.000308988	-3.06435	0.119547	-0.879728
NHSBT	Day 7	gremlin 2	extracellular region, extracellular space	hs|1q43	ENST00000318160	64388	NM_022469	GREM2	gremlin 2	chr1:240654036-240653977	cytokine activity	NM_022469	BMP signaling pathway	NM_022469	THC2473004	Hs.98206	1	6.63171	5.76751e-06	0.00110648	2.50368	5.67129	0.856296
NHSBT	Day 14	gremlin 2	extracellular region, extracellular space	hs|1q43	ENST00000318160	64388	NM_022469	GREM2	gremlin 2	chr1:240654036-240653977	cytokine activity	NM_022469	BMP signaling pathway	NM_022469	THC2473004	Hs.98206	1	6.14253	1.41676e-05	0.00268934	2.1534	4.44874	0.837985
Integra	Day 14	growth arrest and DNA-damage-inducible, alpha	nucleus	hs|1p31.3	ENST00000370985	1647	NM_001924	GADD45A	growth arrest and DNA-damage-inducible, alpha	chr1:68153371-68153430	protein binding	NM_001924	DNA repair, G2/M transition of mitotic cell cycle, apoptosis, cell cycle arrest, cellular response to ionizing radiation, cellular response to mechanical stimulus, centrosome cycle, negative regulation of protein kinase activity, positive regulation of reactive oxygen species metabolic process, regulation of cyclin-dependent protein kinase activity, signal transduction in response to DNA damage	NM_001924	THC2655176	Hs.80409	1	13.891	2.40358e-10	2.03034e-06	3.20616	9.22891	0.960953
Integra	Day 14	growth arrest-specific 1	anchored to plasma membrane, integral to membrane, plasma membrane	hs|9q21.33	ENST00000298743	2619	NM_002048	GAS1	growth arrest-specific 1	chr9:89559953-89559894	molecular_function, protein binding	NM_002048	axon guidance, camera-type eye development, cell cycle, cell cycle arrest, cell fate commitment, cerebellum morphogenesis, developmental growth, dorsal/ventral neural tube patterning, embryonic cranial skeleton morphogenesis, embryonic digit morphogenesis, embryonic skeletal system development, eye morphogenesis, middle ear morphogenesis, negative regulation of epithelial cell proliferation, nega…	NM_002048	THC2462012	Hs.65029	1	7.69125	9.20542e-07	0.000313126	3.1387	8.80727	0.887191
NHSBT	Day 7	growth arrest-specific 2 like 2	cytoplasm, cytoskeleton, microtubule, stress fiber	hs|17q12	ENST00000359507	246176	NM_139285	GAS2L2	growth arrest-specific 2 like 2	chr17:34077326-34077267	actin filament binding, cytoskeletal adaptor activity, microtubule binding	NM_139285	cell cycle arrest, microtubule bundle formation, negative regulation of microtubule depolymerization	NM_139285	NP510511	Hs.591194	1	6.14404	1.41277e-05	0.0020227	1.5859	3.00194	0.838046
NHSBT	Day 28	growth arrest-specific 2 like 2	cytoplasm, cytoskeleton, microtubule, stress fiber	hs|17q12	ENST00000359507	246176	NM_139285	GAS2L2	growth arrest-specific 2 like 2	chr17:34077326-34077267	actin filament binding, cytoskeletal adaptor activity, microtubule binding	NM_139285	cell cycle arrest, microtubule bundle formation, negative regulation of microtubule depolymerization	NM_139285	NP510511	Hs.591194	1	6.00358	1.83971e-05	0.0020009	1.50882	2.84578	0.832203
Control	Day 7	growth differentiation factor 1	extracellular region, extracellular space	hs|19p13.11	ENST00000247005	2657	NM_001492	GDF1	growth differentiation factor 1	chr19:18979479-18979420	cytokine activity, growth factor activity	NM_001492	growth	NM_001492	THC2476648	Hs.412355	1	7.84859	7.09916e-07	0.000317753	1.81563	3.52015	0.890963
Control	Day 14	growth differentiation factor 1	extracellular region, extracellular space	hs|19p13.11	ENST00000247005	2657	NM_001492	GDF1	growth differentiation factor 1	chr19:18979479-18979420	cytokine activity, growth factor activity	NM_001492	growth	NM_001492	THC2476648	Hs.412355	1	8.87918	1.3979e-07	0.000180288	1.93712	3.82941	0.911754
Control	Day 21	growth differentiation factor 1	extracellular region, extracellular space	hs|19p13.11	ENST00000247005	2657	NM_001492	GDF1	growth differentiation factor 1	chr19:18979479-18979420	cytokine activity, growth factor activity	NM_001492	growth	NM_001492	THC2476648	Hs.412355	1	9.77928	3.74377e-08	3.18073e-05	2.2479	4.74991	0.925567
Integra	Day 7	growth differentiation factor 1	extracellular region, extracellular space	hs|19p13.11	ENST00000247005	2657	NM_001492	GDF1	growth differentiation factor 1	chr19:18979479-18979420	cytokine activity, growth factor activity	NM_001492	growth	NM_001492	THC2476648	Hs.412355	1	10.3873	1.61487e-08	2.27351e-05	2.69662	6.48282	0.933198
Integra	Day 14	growth differentiation factor 1	extracellular region, extracellular space	hs|19p13.11	ENST00000247005	2657	NM_001492	GDF1	growth differentiation factor 1	chr19:18979479-18979420	cytokine activity, growth factor activity	NM_001492	growth	NM_001492	THC2476648	Hs.412355	1	8.91817	1.31785e-07	9.54181e-05	1.79959	3.48121	0.912425
Integra	Day 21	growth differentiation factor 1	extracellular region, extracellular space	hs|19p13.11	ENST00000247005	2657	NM_001492	GDF1	growth differentiation factor 1	chr19:18979479-18979420	cytokine activity, growth factor activity	NM_001492	growth	NM_001492	THC2476648	Hs.412355	1	9.78755	3.70026e-08	2.71798e-05	2.42649	5.37583	0.925679
Integra	Day 28	growth differentiation factor 1	extracellular region, extracellular space	hs|19p13.11	ENST00000247005	2657	NM_001492	GDF1	growth differentiation factor 1	chr19:18979479-18979420	cytokine activity, growth factor activity	NM_001492	growth	NM_001492	THC2476648	Hs.412355	1	10.5231	1.34502e-08	8.41599e-06	2.10437	4.3001	0.934748
NHSBT	Day 7	growth differentiation factor 1	extracellular region, extracellular space	hs|19p13.11	ENST00000247005	2657	NM_001492	GDF1	growth differentiation factor 1	chr19:18979479-18979420	cytokine activity, growth factor activity	NM_001492	growth	NM_001492	THC2476648	Hs.412355	1	7.82913	7.32982e-07	0.000281437	2.07485	4.21302	0.890506
NHSBT	Day 14	growth differentiation factor 1	extracellular region, extracellular space	hs|19p13.11	ENST00000247005	2657	NM_001492	GDF1	growth differentiation factor 1	chr19:18979479-18979420	cytokine activity, growth factor activity	NM_001492	growth	NM_001492	THC2476648	Hs.412355	1	7.82795	7.34399e-07	0.000489757	1.89281	3.71357	0.890479
NHSBT	Day 21	growth differentiation factor 1	extracellular region, extracellular space	hs|19p13.11	ENST00000247005	2657	NM_001492	GDF1	growth differentiation factor 1	chr19:18979479-18979420	cytokine activity, growth factor activity	NM_001492	growth	NM_001492	THC2476648	Hs.412355	1	12.896	7.19916e-10	3.31704e-06	2.36408	5.14823	0.95511
NHSBT	Day 28	growth differentiation factor 1	extracellular region, extracellular space	hs|19p13.11	ENST00000247005	2657	NM_001492	GDF1	growth differentiation factor 1	chr19:18979479-18979420	cytokine activity, growth factor activity	NM_001492	growth	NM_001492	THC2476648	Hs.412355	1	11.0189	7.00651e-09	6.70021e-06	2.27019	4.82386	0.939982
Integra	Day 28	growth differentiation factor 10	extracellular region, extracellular space	hs|10q11.22	ENST00000224605	2662	NM_004962	GDF10	growth differentiation factor 10	chr10:48425995-48425936	cytokine activity, growth factor activity	NM_004962	cerebellum development, growth, ovulation cycle, positive regulation of osteoblast differentiation, regulation of ossification, response to transforming growth factor beta stimulus, skeletal system development, transforming growth factor beta receptor signaling pathway	NM_004962	THC2488700	Hs.2171	1	-6.81179	4.17731e-06	0.000635791	-2.07381	0.237531	-0.862318
Control	Day 21	GTPase, very large interferon inducible pseudogene 1	cytoplasm, cytosol, nucleus	hs|11p15.4	N/A	387751	NR_003945	GVINP1	GTPase, very large interferon inducible pseudogene 1	chr11:6738013-6737954	GTP binding, nucleotide binding	NR_003945	N/A	NR_003945	THC2491457	Hs.721746	1	6.67202	5.36374e-06	0.000792566	1.57304	2.97532	0.857675
Integra	Day 21	GTPase, very large interferon inducible pseudogene 1	cytoplasm, cytosol, nucleus	hs|11p15.4	N/A	387751	NR_003945	GVINP1	GTPase, very large interferon inducible pseudogene 1	chr11:6738013-6737954	GTP binding, nucleotide binding	NR_003945	N/A	NR_003945	THC2491457	Hs.721746	1	7.84775	7.10896e-07	0.000218366	1.98066	3.94675	0.890944
NHSBT	Day 14	guanylate cyclase activator 2A (guanylin)	extracellular region	hs|1p34.2	ENST00000357001	2980	NM_033553	GUCA2A	guanylate cyclase activator 2A (guanylin)	chr1:42629156-42629097	guanylate cyclase activator activity, hormone activity	NM_033553	signal transduction	NM_033553	THC2479666	Hs.778	1	6.3392	9.83262e-06	0.00212969	1.50074	2.82989	0.845712
NHSBT	Day 14	H19, imprinted maternally expressed transcript (non-protein coding)	N/A	hs|11p15.5	N/A	283120	NR_002196	H19	H19, imprinted maternally expressed transcript (non-protein coding)	chr11:2016733-2016674	N/A	NR_002196	N/A	NR_002196	THC2524333	Hs.533566	1	-6.0991	1.53686e-05	0.00279185	-2.88358	0.135505	-0.836207
Control	Day 7	H2A histone family, member X	chromosome, chromosome; telomeric region, nucleoplasm, nucleosome, nucleus	hs|11q23.3	ENST00000375167	3014	NM_002105	H2AFX	H2A histone family, member X	chr11:118964650-118964591	DNA binding, enzyme binding, histone binding, protein binding	NM_002105	DNA damage checkpoint, DNA recombination, DNA repair, cell cycle, double-strand break repair, double-strand break repair via homologous recombination, meiosis, nucleosome assembly, positive regulation of DNA repair, response to DNA damage stimulus, response to ionizing radiation	NM_002105	THC2469948	Hs.477879	1	-5.59073	4.05966e-05	0.00463796	-1.51889	0.348953	-0.813278
NHSBT	Day 7	H2A histone family, member X	chromosome, chromosome; telomeric region, nucleoplasm, nucleosome, nucleus	hs|11q23.3	ENST00000375167	3014	NM_002105	H2AFX	H2A histone family, member X	chr11:118964650-118964591	DNA binding, enzyme binding, histone binding, protein binding	NM_002105	DNA damage checkpoint, DNA recombination, DNA repair, cell cycle, double-strand break repair, double-strand break repair via homologous recombination, meiosis, nucleosome assembly, positive regulation of DNA repair, response to DNA damage stimulus, response to ionizing radiation	NM_002105	THC2469948	Hs.477879	1	-6.54646	6.72961e-06	0.0012225	-1.74759	0.297798	-0.853317
Control	Day 7	HAUS augmin-like complex, subunit 6	HAUS complex, centrosome, cytoplasm, cytoskeleton, microtubule, nucleolus, nucleus, spindle	hs|9p22.1	ENST00000380502	54801	NM_017645	HAUS6	HAUS augmin-like complex, subunit 6	chr9:19053295-19053236	molecular_function	NM_017645	cell cycle, cell division, centrosome organization, mitosis, spindle assembly	NM_017645	THC2525167	Hs.533468	1	8.21026	3.9542e-07	0.000194574	1.6869	3.21965	0.898984
Control	Day 14	HAUS augmin-like complex, subunit 6	HAUS complex, centrosome, cytoplasm, cytoskeleton, microtubule, nucleolus, nucleus, spindle	hs|9p22.1	ENST00000380502	54801	NM_017645	HAUS6	HAUS augmin-like complex, subunit 6	chr9:19053295-19053236	molecular_function	NM_017645	cell cycle, cell division, centrosome organization, mitosis, spindle assembly	NM_017645	THC2525167	Hs.533468	1	6.84755	3.92014e-06	0.0013894	0.957558	1.94202	0.863472
Integra	Day 7	HAUS augmin-like complex, subunit 6	HAUS complex, centrosome, cytoplasm, cytoskeleton, microtubule, nucleolus, nucleus, spindle	hs|9p22.1	ENST00000380502	54801	NM_017645	HAUS6	HAUS augmin-like complex, subunit 6	chr9:19053295-19053236	molecular_function	NM_017645	cell cycle, cell division, centrosome organization, mitosis, spindle assembly	NM_017645	THC2525167	Hs.533468	1	6.87028	3.76534e-06	0.000778136	0.959858	1.94512	0.864198
Integra	Day 14	HAUS augmin-like complex, subunit 6	HAUS complex, centrosome, cytoplasm, cytoskeleton, microtubule, nucleolus, nucleus, spindle	hs|9p22.1	ENST00000380502	54801	NM_017645	HAUS6	HAUS augmin-like complex, subunit 6	chr9:19053295-19053236	molecular_function	NM_017645	cell cycle, cell division, centrosome organization, mitosis, spindle assembly	NM_017645	THC2525167	Hs.533468	1	7.48416	1.30222e-06	0.000381505	1.86927	3.65348	0.881939
Integra	Day 21	HAUS augmin-like complex, subunit 6	HAUS complex, centrosome, cytoplasm, cytoskeleton, microtubule, nucleolus, nucleus, spindle	hs|9p22.1	ENST00000380502	54801	NM_017645	HAUS6	HAUS augmin-like complex, subunit 6	chr9:19053295-19053236	molecular_function	NM_017645	cell cycle, cell division, centrosome organization, mitosis, spindle assembly	NM_017645	THC2525167	Hs.533468	1	7.04016	2.79249e-06	0.000530081	1.70218	3.25393	0.869461
Integra	Day 28	HAUS augmin-like complex, subunit 6	HAUS complex, centrosome, cytoplasm, cytoskeleton, microtubule, nucleolus, nucleus, spindle	hs|9p22.1	ENST00000380502	54801	NM_017645	HAUS6	HAUS augmin-like complex, subunit 6	chr9:19053295-19053236	molecular_function	NM_017645	cell cycle, cell division, centrosome organization, mitosis, spindle assembly	NM_017645	THC2525167	Hs.533468	1	7.54527	1.17483e-06	0.000257765	1.05978	2.08461	0.883524
NHSBT	Day 7	HAUS augmin-like complex, subunit 6	HAUS complex, centrosome, cytoplasm, cytoskeleton, microtubule, nucleolus, nucleus, spindle	hs|9p22.1	ENST00000380502	54801	NM_017645	HAUS6	HAUS augmin-like complex, subunit 6	chr9:19053295-19053236	molecular_function	NM_017645	cell cycle, cell division, centrosome organization, mitosis, spindle assembly	NM_017645	THC2525167	Hs.533468	1	5.62558	3.79402e-05	0.00398121	1.62352	3.08126	0.814983
NHSBT	Day 14	HAUS augmin-like complex, subunit 6	HAUS complex, centrosome, cytoplasm, cytoskeleton, microtubule, nucleolus, nucleus, spindle	hs|9p22.1	ENST00000380502	54801	NM_017645	HAUS6	HAUS augmin-like complex, subunit 6	chr9:19053295-19053236	molecular_function	NM_017645	cell cycle, cell division, centrosome organization, mitosis, spindle assembly	NM_017645	THC2525167	Hs.533468	1	6.35746	9.50738e-06	0.00208599	1.57503	2.97941	0.846403
NHSBT	Day 28	HAUS augmin-like complex, subunit 6	HAUS complex, centrosome, cytoplasm, cytoskeleton, microtubule, nucleolus, nucleus, spindle	hs|9p22.1	ENST00000380502	54801	NM_017645	HAUS6	HAUS augmin-like complex, subunit 6	chr9:19053295-19053236	molecular_function	NM_017645	cell cycle, cell division, centrosome organization, mitosis, spindle assembly	NM_017645	THC2525167	Hs.533468	1	8.00144	5.53249e-07	0.000178681	1.34936	2.548	0.894459
Control	Day 7	hematological and neurological expressed 1	nucleus	hs|17q25.1	ENST00000481647	51155	NM_001002033	HN1	hematological and neurological expressed 1	chr17:73132162-73132103	N/A	NM_001002033	N/A	NM_001002033	THC2547480	Hs.532803	1	-5.69372	3.32525e-05	0.00409063	-2.30893	0.20181	-0.818259
Integra	Day 7	hematological and neurological expressed 1	nucleus	hs|17q25.1	ENST00000481647	51155	NM_001002033	HN1	hematological and neurological expressed 1	chr17:73132162-73132103	N/A	NM_001002033	N/A	NM_001002033	THC2547480	Hs.532803	1	-6.08765	1.57027e-05	0.00204894	-2.3699	0.193459	-0.835734
Integra	Day 7	heme oxygenase (decycling) 1	caveola, cytosol, endoplasmic reticulum, endoplasmic reticulum membrane, extracellular space, membrane fraction, microsome, nucleolus, nucleus	hs|22q12.3	ENST00000216117	3162	NM_002133	HMOX1	heme oxygenase (decycling) 1	chr22:35790122-35790181	enzyme binding, heme binding, heme oxygenase (decyclizing, metal ion binding, oxidoreductase activity, phospholipase D activity, protein homodimerization activity, signal transducer activity	NM_002133	DNA damage response; signal transduction resulting in induction of apoptosis, angiogenesis, cell death, cellular iron ion homeostasis, cellular response to hypoxia, cellular response to nutrient, endothelial cell proliferation, erythrocyte homeostasis, excretion, heme catabolic process, heme oxidation, intracellular protein kinase cascade, iron ion homeostasis, low-density lipoprotein particle cl…	NM_002133	THC2468207	Hs.517581	1	-6.22671	1.21093e-05	0.00170009	-2.91885	0.132233	-0.841356
NHSBT	Day 7	heme oxygenase (decycling) 1	caveola, cytosol, endoplasmic reticulum, endoplasmic reticulum membrane, extracellular space, membrane fraction, microsome, nucleolus, nucleus	hs|22q12.3	ENST00000216117	3162	NM_002133	HMOX1	heme oxygenase (decycling) 1	chr22:35790122-35790181	enzyme binding, heme binding, heme oxygenase (decyclizing, metal ion binding, oxidoreductase activity, phospholipase D activity, protein homodimerization activity, signal transducer activity	NM_002133	DNA damage response; signal transduction resulting in induction of apoptosis, angiogenesis, cell death, cellular iron ion homeostasis, cellular response to hypoxia, cellular response to nutrient, endothelial cell proliferation, erythrocyte homeostasis, excretion, heme catabolic process, heme oxidation, intracellular protein kinase cascade, iron ion homeostasis, low-density lipoprotein particle cl…	NM_002133	THC2468207	Hs.517581	1	-5.99751	1.86094e-05	0.00249519	-2.85485	0.138231	-0.831944
Integra	Day 14	hemoglobin, epsilon 1	cytosol, hemoglobin complex	hs|11p15.4	ENST00000396895	3046	NM_005330	HBE1	hemoglobin, epsilon 1	chr11:5291180-5291121	heme binding, metal ion binding, oxygen binding, oxygen transporter activity	NM_005330	blood coagulation, negative regulation of transcription from RNA polymerase II promoter, oxygen transport, transport	NM_005330	THC2749039	Hs.655195	1	7.09315	2.54594e-06	0.000573493	3.03453	8.19379	0.871045
Control	Day 28	heparan sulfate 2-O-sulfotransferase 1	Golgi apparatus, Golgi membrane, integral to membrane, membrane	hs|1p22.3	ENST00000467438	9653	BC126240	HS2ST1	heparan sulfate 2-O-sulfotransferase 1	chr1:87598631-87598690	heparan sulfate 2-O-sulfotransferase activity, sulfotransferase activity, transferase activity	ENST00000467438	heparan sulfate proteoglycan biosynthetic process; polysaccharide chain biosynthetic process, heparin metabolic process, ureteric bud formation	N/A	THC2477899	Hs.306423	1	-5.36709	6.2912e-05	0.0151351	-0.93685	0.522372	-0.801812
Integra	Day 28	heparan sulfate 2-O-sulfotransferase 1	Golgi apparatus, Golgi membrane, integral to membrane, membrane	hs|1p22.3	ENST00000467438	9653	BC126240	HS2ST1	heparan sulfate 2-O-sulfotransferase 1	chr1:87598631-87598690	heparan sulfate 2-O-sulfotransferase activity, sulfotransferase activity, transferase activity	ENST00000467438	heparan sulfate proteoglycan biosynthetic process; polysaccharide chain biosynthetic process, heparin metabolic process, ureteric bud formation	N/A	THC2477899	Hs.306423	1	-6.62232	5.86613e-06	0.00078386	-1.01842	0.493656	-0.855972
Control	Day 14	Hermansky-Pudlak syndrome 1	cytoplasm, cytoplasmic membrane-bounded vesicle, integral to plasma membrane, lysosome, membrane fraction, soluble fraction	hs|10q24.2	ENST00000414009	3257	NM_182639	HPS1	Hermansky-Pudlak syndrome 1	chr10:100189352-100189293	protein binding, protein dimerization activity	NM_182639	blood coagulation, eye pigmentation, lysosome organization, melanocyte differentiation, organelle organization, pigmentation, positive regulation of natural killer cell activation, response to stimulus, retina development in camera-type eye, secretion of lysosomal enzymes, visual perception	NM_182639	THC2645792	Hs.404568	1	6.18888	1.29929e-05	0.00269675	2.50858	5.69061	0.839853
Control	Day 28	Hermansky-Pudlak syndrome 1	cytoplasm, cytoplasmic membrane-bounded vesicle, integral to plasma membrane, lysosome, membrane fraction, soluble fraction	hs|10q24.2	ENST00000325103	3257	NM_000195	HPS1	Hermansky-Pudlak syndrome 1	chr10:100176196-100176137	protein binding, protein dimerization activity	NM_000195	blood coagulation, eye pigmentation, lysosome organization, melanocyte differentiation, organelle organization, pigmentation, positive regulation of natural killer cell activation, response to stimulus, retina development in camera-type eye, secretion of lysosomal enzymes, visual perception	NM_000195	THC2603389	Hs.404568	1	-4.53874	0.000335577	0.036717	-0.882693	0.542354	-0.750229
NHSBT	Day 7	Hermansky-Pudlak syndrome 1	cytoplasm, cytoplasmic membrane-bounded vesicle, integral to plasma membrane, lysosome, membrane fraction, soluble fraction	hs|10q24.2	ENST00000414009	3257	NM_182639	HPS1	Hermansky-Pudlak syndrome 1	chr10:100189352-100189293	protein binding, protein dimerization activity	NM_182639	blood coagulation, eye pigmentation, lysosome organization, melanocyte differentiation, organelle organization, pigmentation, positive regulation of natural killer cell activation, response to stimulus, retina development in camera-type eye, secretion of lysosomal enzymes, visual perception	NM_182639	THC2645792	Hs.404568	1	5.94898	2.04005e-05	0.0026444	2.37979	5.20461	0.829854
NHSBT	Day 14	Hermansky-Pudlak syndrome 1	cytoplasm, cytoplasmic membrane-bounded vesicle, integral to plasma membrane, lysosome, membrane fraction, soluble fraction	hs|10q24.2	ENST00000414009	3257	NM_182639	HPS1	Hermansky-Pudlak syndrome 1	chr10:100189352-100189293	protein binding, protein dimerization activity	NM_182639	blood coagulation, eye pigmentation, lysosome organization, melanocyte differentiation, organelle organization, pigmentation, positive regulation of natural killer cell activation, response to stimulus, retina development in camera-type eye, secretion of lysosomal enzymes, visual perception	NM_182639	THC2645792	Hs.404568	1	5.80365	2.69145e-05	0.00386378	2.58089	5.98308	0.82338
Control	Day 28	HERV-H LTR-associating 1	extracellular region	hs|8q24.22	ENST00000414222	N/A	NM_001145095	HHLA1	HERV-H LTR-associating 1	chr8:133101827-133101768	N/A	NM_001145095	N/A	NM_001145095	THC2660392	Hs.285026	1	6.4092	8.64503e-06	0.00527899	3.36106	10.275	0.84834
NHSBT	Day 7	HERV-H LTR-associating 1	extracellular region	hs|8q24.22	ENST00000414222	N/A	NM_001145095	HHLA1	HERV-H LTR-associating 1	chr8:133101827-133101768	N/A	NM_001145095	N/A	NM_001145095	THC2660392	Hs.285026	1	6.62873	5.79861e-06	0.00110648	4.17903	18.114	0.856193
NHSBT	Day 28	HERV-H LTR-associating 1	extracellular region	hs|8q24.22	ENST00000414222	N/A	NM_001145095	HHLA1	HERV-H LTR-associating 1	chr8:133101827-133101768	N/A	NM_001145095	N/A	NM_001145095	THC2660392	Hs.285026	1	6.02157	1.77829e-05	0.00195932	3.07296	8.41497	0.832967
Control	Day 21	HHIP-like 1	cellular_component, extracellular region, membrane	hs|14q32.2	ENST00000357223	84439	NM_032425	HHIPL1	HHIP-like 1	chr14:100134580-100134639	catalytic activity, molecular_function, oxidoreductase activity; acting on the CH-OH group of donors; quinone or similar compound as acceptor, quinone binding, scavenger receptor activity	NM_032425	biological_process, carbohydrate metabolic process	NM_032425	THC2490283	Hs.288522	1	6.42423	8.41002e-06	0.00104729	2.49676	5.64417	0.848896
Control	Day 28	HHIP-like 1	cellular_component, extracellular region, membrane	hs|14q32.2	ENST00000357223	84439	NM_032425	HHIPL1	HHIP-like 1	chr14:100134580-100134639	catalytic activity, molecular_function, oxidoreductase activity; acting on the CH-OH group of donors; quinone or similar compound as acceptor, quinone binding, scavenger receptor activity	NM_032425	biological_process, carbohydrate metabolic process	NM_032425	THC2490283	Hs.288522	1	5.03595	0.000121723	0.0219429	1.90604	3.7478	0.783046
NHSBT	Day 21	HIG1 hypoxia inducible domain family, member 1A	integral to membrane, membrane, mitochondrion, protein complex	hs|3p22.1	ENST00000452906	25994	NM_014056	HIGD1A	HIG1 hypoxia inducible domain family, member 1A	chr3:42826804-42826745	N/A	NM_014056	response to stress	NM_014056	THC2504818	Hs.728813	1	-5.7362	3.06375e-05	0.00352909	-1.26744	0.415396	-0.820261
NHSBT	Day 21	histatin 3	extracellular region	hs|4q13.3	ENST00000533547	3347	NM_000200	HTN3	histatin 3	chr4:70898958-70902030	metal ion binding	NM_000200	biomineral tissue development, defense response to bacterium, defense response to fungus, killing of cells of other organism	NM_000200	THC2512496	Hs.654442	1	5.64689	3.64048e-05	0.00385598	2.26856	4.81842	0.816016
Control	Day 21	histocompatibility (minor) 13	cell surface, endoplasmic reticulum, endoplasmic reticulum membrane, integral to membrane, plasma membrane	hs|20q11.21	ENST00000493364	81502	NM_178580	HM13	histocompatibility (minor) 13	chr20:30156928-30156987	aspartic-type endopeptidase activity, peptidase activity, protein binding	NM_178580	membrane protein proteolysis	NM_178580	THC2503647	Hs.373741	1	-7.07119	2.64523e-06	0.000491093	-1.52641	0.347141	-0.870392
Control	Day 28	histocompatibility (minor) 13	cell surface, endoplasmic reticulum, endoplasmic reticulum membrane, integral to membrane, plasma membrane	hs|20q11.21	ENST00000493364	81502	NM_178580	HM13	histocompatibility (minor) 13	chr20:30156928-30156987	aspartic-type endopeptidase activity, peptidase activity, protein binding	NM_178580	membrane protein proteolysis	NM_178580	THC2503647	Hs.373741	1	-4.93043	0.000150622	0.0244765	-1.19204	0.437684	-0.776574
NHSBT	Day 28	histocompatibility (minor) 13	cell surface, endoplasmic reticulum, endoplasmic reticulum membrane, integral to membrane, plasma membrane	hs|20q11.21	ENST00000493364	81502	NM_178580	HM13	histocompatibility (minor) 13	chr20:30156928-30156987	aspartic-type endopeptidase activity, peptidase activity, protein binding	NM_178580	membrane protein proteolysis	NM_178580	THC2503647	Hs.373741	1	-5.95028	2.03505e-05	0.0021581	-1.60011	0.329853	-0.82991
Integra	Day 21	histocompatibility (minor) HA-1	cytosol	hs|19p13.3	ENST00000313093	23526	NM_012292	HMHA1	histocompatibility (minor) HA-1	chr19:1086567-1086626	GTPase activator activity, metal ion binding	NM_012292	regulation of small GTPase mediated signal transduction, small GTPase mediated signal transduction	NM_012292	THC2466108	Hs.465521	1	-10.2749	1.88105e-08	1.70245e-05	-1.78117	0.290947	-0.931876
NHSBT	Day 21	histocompatibility (minor) HA-1	cytosol	hs|19p13.3	ENST00000313093	23526	NM_012292	HMHA1	histocompatibility (minor) HA-1	chr19:1086567-1086626	GTPase activator activity, metal ion binding	NM_012292	regulation of small GTPase mediated signal transduction, small GTPase mediated signal transduction	NM_012292	THC2466108	Hs.465521	1	-7.12144	2.42371e-06	0.000765635	-1.44367	0.36763	-0.871879
NHSBT	Day 28	histocompatibility (minor) HA-1	cytosol	hs|19p13.3	ENST00000313093	23526	NM_012292	HMHA1	histocompatibility (minor) HA-1	chr19:1086567-1086626	GTPase activator activity, metal ion binding	NM_012292	regulation of small GTPase mediated signal transduction, small GTPase mediated signal transduction	NM_012292	THC2466108	Hs.465521	1	-7.05497	2.72115e-06	0.000547159	-1.75721	0.29582	-0.869907
NHSBT	Day 21	histone deacetylase 1	NuRD complex, Sin3 complex, cytoplasm, cytosol, histone deacetylase complex, nucleolus, nucleoplasm, nucleus	hs|1p35.1	ENST00000476391	3065	NM_004964	HDAC1	histone deacetylase 1	chr1:32799037-32799096	NAD-dependent histone deacetylase activity (H3-K14 specific, NAD-dependent histone deacetylase activity (H3-K9 specific, NAD-dependent histone deacetylase activity (H4-K16 specific, RNA polymerase II transcription corepressor activity, activating transcription factor binding, core promoter binding, enzyme binding, histone deacetylase activity, histone deacetylase activity (H3-K16 specific, histon…	NM_004964	blood coagulation, chromatin modification, chromatin remodeling, embryonic digit morphogenesis, epidermal cell differentiation, eyelid development in camera-type eye, fungiform papilla formation, hair follicle placode formation, histone H3 deacetylation, histone H4 deacetylation, histone deacetylation, interspecies interaction between organisms, negative regulation by host of viral transcription,…	NM_004964	THC2470011	Hs.88556	1	-6.26516	1.1275e-05	0.00189939	-2.1791	0.220813	-0.842864
Control	Day 14	histone deacetylase 11	histone deacetylase complex, nucleus, plasma membrane	hs|3p25.1	ENST00000425430	79885	NM_001136041	HDAC11	histone deacetylase 11	chr3:13522834-13522893	NAD-dependent histone deacetylase activity (H3-K14 specific, NAD-dependent histone deacetylase activity (H3-K9 specific, NAD-dependent histone deacetylase activity (H4-K16 specific, histone deacetylase activity, histone deacetylase activity (H3-K16 specific, hydrolase activity, transcription factor binding	NM_001136041	chromatin modification, histone deacetylation, oligodendrocyte development, regulation of transcription; DNA-dependent	NM_001136041	THC2692509	Hs.404802	1	5.36485	6.31909e-05	0.00660351	6.26167	76.7273	0.801692
NHSBT	Day 14	histone deacetylase 11	histone deacetylase complex, nucleus, plasma membrane	hs|3p25.1	ENST00000425430	79885	NM_001136041	HDAC11	histone deacetylase 11	chr3:13522834-13522893	NAD-dependent histone deacetylase activity (H3-K14 specific, NAD-dependent histone deacetylase activity (H3-K9 specific, NAD-dependent histone deacetylase activity (H4-K16 specific, histone deacetylase activity, histone deacetylase activity (H3-K16 specific, hydrolase activity, transcription factor binding	NM_001136041	chromatin modification, histone deacetylation, oligodendrocyte development, regulation of transcription; DNA-dependent	NM_001136041	THC2692509	Hs.404802	1	5.49177	4.92411e-05	0.00534409	6.42384	85.8558	0.808317
Control	Day 28	homeodomain interacting protein kinase 2	PML body, centrosome, cytoplasm, nuclear body, nuclear membrane, nucleus	hs|7q34	ENST00000406875	N/A	NM_022740	HIPK2	homeodomain interacting protein kinase 2	chr7:139250671-139250612	ATP binding, SMAD binding, nucleotide binding, protein binding, protein kinase activity, protein serine/threonine kinase activity, transcription corepressor activity, virion binding	NM_022740	DNA damage response; signal transduction by p53 class mediator resulting in induction of apoptosis, DNA damage response; signal transduction by p53 class mediator resulting in transcription of p21 class mediator, PML body organization, SMAD protein signal transduction, adult walking behavior, anterior/posterior pattern formation, apoptosis, cellular response to hypoxia, embryonic camera-type eye …	NM_022740	THC2532567	Hs.397465	1	-4.85448	0.000175717	0.0267822	-1.56182	0.338724	-0.771759
Integra	Day 14	hornerin	cornified envelope	hs|1q21.3	ENST00000368801	388697	NM_001009931	HRNR	hornerin	chr1:152184648-152184589	calcium ion binding, nucleoside-triphosphatase activity	NM_001009931	keratinization, multicellular organismal development	NM_001009931	THC2482001	Hs.490162	1	-6.90044	3.56969e-06	0.000720661	-1.98756	0.252164	-0.865154
NHSBT	Day 28	HOX transcript antisense RNA (non-protein coding)	N/A	hs|12q13.13	N/A	100124700	NR_003716	HOTAIR	HOX transcript antisense RNA (non-protein coding)	chr12:54356720-54356661	N/A	NR_003716	N/A	NR_003716	THC2620450	Hs.197076	1	6.58915	6.22853e-06	0.000953718	1.15973	2.23416	0.854819
Control	Day 7	HtrA serine peptidase 1	extracellular matrix, extracellular region, extracellular space	hs|10q26.13	ENST00000435263	5654	NM_002775	HTRA1	HtrA serine peptidase 1	chr10:124274338-124274397	insulin-like growth factor binding, peptidase activity, serine-type endopeptidase activity	NM_002775	negative regulation of BMP signaling pathway, negative regulation of transforming growth factor beta receptor signaling pathway, proteolysis, regulation of cell growth	NM_002775	NP710487	Hs.501280	1	-5.46675	5.17148e-05	0.0052844	-3.89769	0.0670933	-0.807035
Control	Day 28	HtrA serine peptidase 1	extracellular matrix, extracellular region, extracellular space	hs|10q26.13	ENST00000435263	5654	NM_002775	HTRA1	HtrA serine peptidase 1	chr10:124274338-124274397	insulin-like growth factor binding, peptidase activity, serine-type endopeptidase activity	NM_002775	negative regulation of BMP signaling pathway, negative regulation of transforming growth factor beta receptor signaling pathway, proteolysis, regulation of cell growth	NM_002775	NP710487	Hs.501280	1	-4.76171	0.000212284	0.0296396	-3.44249	0.0919831	-0.765692
NHSBT	Day 14	HtrA serine peptidase 1	extracellular matrix, extracellular region, extracellular space	hs|10q26.13	ENST00000435263	5654	NM_002775	HTRA1	HtrA serine peptidase 1	chr10:124274338-124274397	insulin-like growth factor binding, peptidase activity, serine-type endopeptidase activity	NM_002775	negative regulation of BMP signaling pathway, negative regulation of transforming growth factor beta receptor signaling pathway, proteolysis, regulation of cell growth	NM_002775	NP710487	Hs.501280	1	-5.73224	3.08717e-05	0.00412842	-4.19515	0.0545925	-0.820076
Integra	Day 14	HtrA serine peptidase 2	CD40 receptor complex, cytosol, endoplasmic reticulum, endoplasmic reticulum membrane, integral to membrane, internal side of plasma membrane, membrane, mitochondrial intermembrane space, mitochondrial membrane, mitochondrion, nucleus	hs|2p13.1	ENST00000484881	27429	NM_145074	HTRA2	HtrA serine peptidase 2	chr2:74758790-74759002	peptidase activity, protein binding, serine-type endopeptidase activity, unfolded protein binding	NM_145074	adult walking behavior, cell death, forebrain development, mitochondrion organization, neuron development, positive regulation of apoptosis, proteolysis, regulation of multicellular organism growth, response to stress	NM_145074	NP211194	Hs.469045	1	9.12757	9.63042e-08	9.03887e-05	3.02918	8.16348	0.915911
Control	Day 28	hyaluronan and proteoglycan link protein 3	extracellular region, proteinaceous extracellular matrix	hs|15q26.1	ENST00000359595	145864	NM_178232	HAPLN3	hyaluronan and proteoglycan link protein 3	chr15:89420640-89420581	binding, hyaluronic acid binding	NM_178232	cell adhesion	NM_178232	NP414353	Hs.447530	1	-4.57632	0.000310545	0.0352793	-1.79553	0.288065	-0.752926
NHSBT	Day 28	hyaluronan and proteoglycan link protein 3	extracellular region, proteinaceous extracellular matrix	hs|15q26.1	ENST00000359595	145864	NM_178232	HAPLN3	hyaluronan and proteoglycan link protein 3	chr15:89420640-89420581	binding, hyaluronic acid binding	NM_178232	cell adhesion	NM_178232	NP414353	Hs.447530	1	-5.95153	2.03022e-05	0.0021581	-2.35501	0.195465	-0.829965
Control	Day 7	hyaluronoglucosaminidase 1	cytoplasm, extracellular region, extracellular space, lysosome	hs|3p21.31	ENST00000320295	3373	NM_007312	HYAL1	hyaluronoglucosaminidase 1	chr3:50337732-50337673	hyalurononglucosaminidase activity, hydrolase activity; acting on glycosyl bonds	NM_007312	carbohydrate metabolic process, cell death, hyaluronan catabolic process, negative regulation of cell proliferation	NM_007312	THC2462405	Hs.75619	1	6.55776	6.59297e-06	0.00145918	0.65972	1.57978	0.853717
Control	Day 14	hyaluronoglucosaminidase 1	cytoplasm, extracellular region, extracellular space, lysosome	hs|3p21.31	ENST00000320295	3373	NM_007312	HYAL1	hyaluronoglucosaminidase 1	chr3:50337732-50337673	hyalurononglucosaminidase activity, hydrolase activity; acting on glycosyl bonds	NM_007312	carbohydrate metabolic process, cell death, hyaluronan catabolic process, negative regulation of cell proliferation	NM_007312	THC2462405	Hs.75619	1	9.21777	8.42623e-08	0.000137763	0.922382	1.89524	0.917351
Control	Day 21	hyaluronoglucosaminidase 1	cytoplasm, extracellular region, extracellular space, lysosome	hs|3p21.31	ENST00000320295	3373	NM_007312	HYAL1	hyaluronoglucosaminidase 1	chr3:50337732-50337673	hyalurononglucosaminidase activity, hydrolase activity; acting on glycosyl bonds	NM_007312	carbohydrate metabolic process, cell death, hyaluronan catabolic process, negative regulation of cell proliferation	NM_007312	THC2462405	Hs.75619	1	6.89966	3.57463e-06	0.000599911	0.98119	1.97409	0.865129
Integra	Day 14	hyaluronoglucosaminidase 1	cytoplasm, extracellular region, extracellular space, lysosome	hs|3p21.31	ENST00000320295	3373	NM_007312	HYAL1	hyaluronoglucosaminidase 1	chr3:50337732-50337673	hyalurononglucosaminidase activity, hydrolase activity; acting on glycosyl bonds	NM_007312	carbohydrate metabolic process, cell death, hyaluronan catabolic process, negative regulation of cell proliferation	NM_007312	THC2462405	Hs.75619	1	7.33469	1.67856e-06	0.000423256	2.71774	6.57841	0.877933
NHSBT	Day 14	hyaluronoglucosaminidase 1	cytoplasm, extracellular region, extracellular space, lysosome	hs|3p21.31	ENST00000320295	3373	NM_007312	HYAL1	hyaluronoglucosaminidase 1	chr3:50337732-50337673	hyalurononglucosaminidase activity, hydrolase activity; acting on glycosyl bonds	NM_007312	carbohydrate metabolic process, cell death, hyaluronan catabolic process, negative regulation of cell proliferation	NM_007312	THC2462405	Hs.75619	1	10.4263	1.53186e-08	4.08627e-05	1.23453	2.35305	0.933649
NHSBT	Day 28	hyaluronoglucosaminidase 1	cytoplasm, extracellular region, extracellular space, lysosome	hs|3p21.31	ENST00000320295	3373	NM_007312	HYAL1	hyaluronoglucosaminidase 1	chr3:50337732-50337673	hyalurononglucosaminidase activity, hydrolase activity; acting on glycosyl bonds	NM_007312	carbohydrate metabolic process, cell death, hyaluronan catabolic process, negative regulation of cell proliferation	NM_007312	THC2462405	Hs.75619	1	9.59123	4.89378e-08	3.02477e-05	0.960566	1.94607	0.922952
Control	Day 7	hydroxycarboxylic acid receptor 2	integral to membrane, plasma membrane	hs|12q24.31	ENST00000536970	338442	NM_177551	HCAR2	hydroxycarboxylic acid receptor 2	chr12:123187755-123187696	nicotinic acid receptor activity, purinergic nucleotide receptor activity; G-protein coupled, receptor activity, signal transducer activity	NM_177551	apoptosis, negative regulation of lipid catabolic process, neutrophil apoptosis, positive regulation of adiponectin secretion, positive regulation of neutrophil apoptosis	NM_177551	THC2461513	Hs.524812	1	7.49026	1.28887e-06	0.000453639	1.351	2.55088	0.882099
Control	Day 14	hydroxycarboxylic acid receptor 2	integral to membrane, plasma membrane	hs|12q24.31	ENST00000536970	338442	NM_177551	HCAR2	hydroxycarboxylic acid receptor 2	chr12:123187755-123187696	nicotinic acid receptor activity, purinergic nucleotide receptor activity; G-protein coupled, receptor activity, signal transducer activity	NM_177551	apoptosis, negative regulation of lipid catabolic process, neutrophil apoptosis, positive regulation of adiponectin secretion, positive regulation of neutrophil apoptosis	NM_177551	THC2461513	Hs.524812	1	7.51962	1.22664e-06	0.000722906	1.5313	2.89047	0.882862
Control	Day 21	hydroxycarboxylic acid receptor 2	integral to membrane, plasma membrane	hs|12q24.31	ENST00000536970	338442	NM_177551	HCAR2	hydroxycarboxylic acid receptor 2	chr12:123187755-123187696	nicotinic acid receptor activity, purinergic nucleotide receptor activity; G-protein coupled, receptor activity, signal transducer activity	NM_177551	apoptosis, negative regulation of lipid catabolic process, neutrophil apoptosis, positive regulation of adiponectin secretion, positive regulation of neutrophil apoptosis	NM_177551	THC2461513	Hs.524812	1	8.27267	3.58034e-07	0.000141767	1.50928	2.84668	0.900283
Control	Day 28	hydroxycarboxylic acid receptor 2	integral to membrane, plasma membrane	hs|12q24.31	ENST00000536970	338442	NM_177551	HCAR2	hydroxycarboxylic acid receptor 2	chr12:123187755-123187696	nicotinic acid receptor activity, purinergic nucleotide receptor activity; G-protein coupled, receptor activity, signal transducer activity	NM_177551	apoptosis, negative regulation of lipid catabolic process, neutrophil apoptosis, positive regulation of adiponectin secretion, positive regulation of neutrophil apoptosis	NM_177551	THC2461513	Hs.524812	1	4.83962	0.000181107	0.0272455	0.971217	1.96049	0.770801
Integra	Day 7	hydroxycarboxylic acid receptor 2	integral to membrane, plasma membrane	hs|12q24.31	ENST00000536970	338442	NM_177551	HCAR2	hydroxycarboxylic acid receptor 2	chr12:123187755-123187696	nicotinic acid receptor activity, purinergic nucleotide receptor activity; G-protein coupled, receptor activity, signal transducer activity	NM_177551	apoptosis, negative regulation of lipid catabolic process, neutrophil apoptosis, positive regulation of adiponectin secretion, positive regulation of neutrophil apoptosis	NM_177551	THC2461513	Hs.524812	1	7.44975	1.38023e-06	0.000378131	1.27817	2.42532	0.881033
Integra	Day 14	hydroxycarboxylic acid receptor 2	integral to membrane, plasma membrane	hs|12q24.31	ENST00000536970	338442	NM_177551	HCAR2	hydroxycarboxylic acid receptor 2	chr12:123187755-123187696	nicotinic acid receptor activity, purinergic nucleotide receptor activity; G-protein coupled, receptor activity, signal transducer activity	NM_177551	apoptosis, negative regulation of lipid catabolic process, neutrophil apoptosis, positive regulation of adiponectin secretion, positive regulation of neutrophil apoptosis	NM_177551	THC2461513	Hs.524812	1	6.80938	4.19526e-06	0.000787513	1.58656	3.00332	0.862239
Integra	Day 21	hydroxycarboxylic acid receptor 2	integral to membrane, plasma membrane	hs|12q24.31	ENST00000536970	338442	NM_177551	HCAR2	hydroxycarboxylic acid receptor 2	chr12:123187755-123187696	nicotinic acid receptor activity, purinergic nucleotide receptor activity; G-protein coupled, receptor activity, signal transducer activity	NM_177551	apoptosis, negative regulation of lipid catabolic process, neutrophil apoptosis, positive regulation of adiponectin secretion, positive regulation of neutrophil apoptosis	NM_177551	THC2461513	Hs.524812	1	7.40728	1.48332e-06	0.000348051	1.53268	2.89323	0.879902
Integra	Day 28	hydroxycarboxylic acid receptor 2	integral to membrane, plasma membrane	hs|12q24.31	ENST00000536970	338442	NM_177551	HCAR2	hydroxycarboxylic acid receptor 2	chr12:123187755-123187696	nicotinic acid receptor activity, purinergic nucleotide receptor activity; G-protein coupled, receptor activity, signal transducer activity	NM_177551	apoptosis, negative regulation of lipid catabolic process, neutrophil apoptosis, positive regulation of adiponectin secretion, positive regulation of neutrophil apoptosis	NM_177551	THC2461513	Hs.524812	1	6.69925	5.10768e-06	0.000738541	0.986037	1.98074	0.858596
NHSBT	Day 7	hydroxycarboxylic acid receptor 2	integral to membrane, plasma membrane	hs|12q24.31	ENST00000536970	338442	NM_177551	HCAR2	hydroxycarboxylic acid receptor 2	chr12:123187755-123187696	nicotinic acid receptor activity, purinergic nucleotide receptor activity; G-protein coupled, receptor activity, signal transducer activity	NM_177551	apoptosis, negative regulation of lipid catabolic process, neutrophil apoptosis, positive regulation of adiponectin secretion, positive regulation of neutrophil apoptosis	NM_177551	THC2461513	Hs.524812	1	6.15051	1.39579e-05	0.00200975	1.06732	2.09553	0.838308
NHSBT	Day 14	hydroxycarboxylic acid receptor 2	integral to membrane, plasma membrane	hs|12q24.31	ENST00000536970	338442	NM_177551	HCAR2	hydroxycarboxylic acid receptor 2	chr12:123187755-123187696	nicotinic acid receptor activity, purinergic nucleotide receptor activity; G-protein coupled, receptor activity, signal transducer activity	NM_177551	apoptosis, negative regulation of lipid catabolic process, neutrophil apoptosis, positive regulation of adiponectin secretion, positive regulation of neutrophil apoptosis	NM_177551	THC2461513	Hs.524812	1	11.4771	3.91237e-09	1.58792e-05	1.84546	3.59368	0.944294
NHSBT	Day 21	hydroxycarboxylic acid receptor 2	integral to membrane, plasma membrane	hs|12q24.31	ENST00000536970	338442	NM_177551	HCAR2	hydroxycarboxylic acid receptor 2	chr12:123187755-123187696	nicotinic acid receptor activity, purinergic nucleotide receptor activity; G-protein coupled, receptor activity, signal transducer activity	NM_177551	apoptosis, negative regulation of lipid catabolic process, neutrophil apoptosis, positive regulation of adiponectin secretion, positive regulation of neutrophil apoptosis	NM_177551	THC2461513	Hs.524812	1	7.16111	2.26259e-06	0.000744641	1.12585	2.18231	0.873037
NHSBT	Day 28	hydroxycarboxylic acid receptor 2	integral to membrane, plasma membrane	hs|12q24.31	ENST00000536970	338442	NM_177551	HCAR2	hydroxycarboxylic acid receptor 2	chr12:123187755-123187696	nicotinic acid receptor activity, purinergic nucleotide receptor activity; G-protein coupled, receptor activity, signal transducer activity	NM_177551	apoptosis, negative regulation of lipid catabolic process, neutrophil apoptosis, positive regulation of adiponectin secretion, positive regulation of neutrophil apoptosis	NM_177551	THC2461513	Hs.524812	1	7.05284	2.73131e-06	0.000547159	1.0878	2.1255	0.869843
NHSBT	Day 14	hydroxysteroid (11-beta) dehydrogenase 2	cytoplasm, endoplasmic reticulum, microsome	hs|16q22.1	ENST00000326152	3291	NM_000196	HSD11B2	hydroxysteroid (11-beta) dehydrogenase 2	chr16:67471224-67471283	11-beta-hydroxysteroid dehydrogenase [NAD(P, NAD binding, oxidoreductase activity, steroid binding	NM_000196	female pregnancy, glucocorticoid biosynthetic process, regulation of blood volume by renal aldosterone, response to drug, response to food, response to glucocorticoid stimulus, response to hypoxia, response to insulin stimulus, response to steroid hormone stimulus	NM_000196	THC2462482	Hs.1376	1	7.7794	7.95525e-07	0.000500814	1.51476	2.85751	0.889327
Control	Day 14	hydroxysteroid (17-beta) dehydrogenase 12	endoplasmic reticulum, endoplasmic reticulum membrane, extracellular matrix, integral to membrane, membrane	hs|11p11.2	ENST00000526615	N/A	N/A	HSD17B12	hydroxysteroid (17-beta) dehydrogenase 12	chr11:43694745-43694804	collagen binding, estradiol 17-beta-dehydrogenase activity, fibronectin binding, heparin binding, nucleotide binding, oxidoreductase activity	ENST00000526615	cellular lipid metabolic process, extracellular matrix organization, long-chain fatty-acyl-CoA biosynthetic process, positive regulation of cell-substrate adhesion, steroid biosynthetic process, triglyceride biosynthetic process	N/A	THC2648169	N/A	1	7.20742	2.08852e-06	0.000971122	1.15441	2.22594	0.874369
NHSBT	Day 14	hydroxysteroid (17-beta) dehydrogenase 12	endoplasmic reticulum, endoplasmic reticulum membrane, extracellular matrix, integral to membrane, membrane	hs|11p11.2	ENST00000526615	N/A	N/A	HSD17B12	hydroxysteroid (17-beta) dehydrogenase 12	chr11:43694745-43694804	collagen binding, estradiol 17-beta-dehydrogenase activity, fibronectin binding, heparin binding, nucleotide binding, oxidoreductase activity	ENST00000526615	cellular lipid metabolic process, extracellular matrix organization, long-chain fatty-acyl-CoA biosynthetic process, positive regulation of cell-substrate adhesion, steroid biosynthetic process, triglyceride biosynthetic process	N/A	THC2648169	N/A	1	7.07471	2.62906e-06	0.000951775	0.926854	1.90113	0.870497
Control	Day 7	hypoxia inducible factor 1, alpha subunit (basic helix-loop-helix transcription factor)	cytoplasm, microtubule-based flagellum, nucleolus, nucleus, transcription factor complex	hs|14q23.2	ENST00000337138	3091	NM_181054	HIF1A	hypoxia inducible factor 1, alpha subunit (basic helix-loop-helix transcription factor)	chr14:62214845-62214904	Hsp90 protein binding, histone acetyltransferase binding, histone deacetylase binding, protein binding, protein heterodimerization activity, protein kinase binding, sequence-specific DNA binding, sequence-specific DNA binding transcription factor activity, sequence-specific enhancer binding RNA polymerase II transcription factor activity, signal transducer activity, transcription factor binding, …	NM_181054	cartilage development, cell differentiation, cellular iron ion homeostasis, cellular response to insulin stimulus, collagen metabolic process, connective tissue replacement involved in inflammatory response wound healing, elastin metabolic process, embryonic hemopoiesis, embryonic placenta development, epithelial to mesenchymal transition, glucose homeostasis, heart looping, hemoglobin biosynthet…	NM_181054	THC2465290	Hs.597216	1	-5.67487	3.4486e-05	0.00416468	-1.76721	0.293777	-0.81736
NHSBT	Day 7	hypoxia inducible factor 1, alpha subunit (basic helix-loop-helix transcription factor)	cytoplasm, microtubule-based flagellum, nucleolus, nucleus, transcription factor complex	hs|14q23.2	ENST00000337138	3091	NM_181054	HIF1A	hypoxia inducible factor 1, alpha subunit (basic helix-loop-helix transcription factor)	chr14:62214845-62214904	Hsp90 protein binding, histone acetyltransferase binding, histone deacetylase binding, protein binding, protein heterodimerization activity, protein kinase binding, sequence-specific DNA binding, sequence-specific DNA binding transcription factor activity, sequence-specific enhancer binding RNA polymerase II transcription factor activity, signal transducer activity, transcription factor binding, …	NM_181054	cartilage development, cell differentiation, cellular iron ion homeostasis, cellular response to insulin stimulus, collagen metabolic process, connective tissue replacement involved in inflammatory response wound healing, elastin metabolic process, embryonic hemopoiesis, embryonic placenta development, epithelial to mesenchymal transition, glucose homeostasis, heart looping, hemoglobin biosynthet…	NM_181054	THC2465290	Hs.597216	1	-6.45586	7.93708e-06	0.00135273	-1.94117	0.260405	-0.850058
Integra	Day 14	hypoxia inducible lipid droplet-associated	cell surface, extracellular space, integral to membrane, lipid particle, membrane, stored secretory granule	hs|7q32.1	ENST00000466473	29923	NM_013332	HILPDA	hypoxia inducible lipid droplet-associated	chr7:128098381-128098440	receptor binding	NM_013332	autocrine signaling, positive regulation of cell proliferation, positive regulation of cytokine production, positive regulation of lipid storage, response to stress	NM_013332	THC2461902	Hs.706124	1	-6.75569	4.6167e-06	0.000830935	-3.02952	0.122469	-0.86048
Control	Day 7	IGF-like family receptor 1	integral to membrane, plasma membrane	hs|19q13.12	ENST00000246532	79713	NM_024660	IGFLR1	IGF-like family receptor 1	chr19:36230233-36230174	protein binding, receptor activity	NM_024660	N/A	NM_024660	THC2529757	Hs.352548	1	-6.56506	6.50627e-06	0.0014463	-1.48964	0.356101	-0.853975
Control	Day 21	IGF-like family receptor 1	integral to membrane, plasma membrane	hs|19q13.12	ENST00000246532	79713	NM_024660	IGFLR1	IGF-like family receptor 1	chr19:36230233-36230174	protein binding, receptor activity	NM_024660	N/A	NM_024660	THC2529757	Hs.352548	1	-7.88771	6.65843e-07	0.000207036	-2.34372	0.197001	-0.891873
Integra	Day 7	IGF-like family receptor 1	integral to membrane, plasma membrane	hs|19q13.12	ENST00000246532	79713	NM_024660	IGFLR1	IGF-like family receptor 1	chr19:36230233-36230174	protein binding, receptor activity	NM_024660	N/A	NM_024660	THC2529757	Hs.352548	1	-6.40163	8.76588e-06	0.00139273	-1.57501	0.335642	-0.848059
Integra	Day 21	IGF-like family receptor 1	integral to membrane, plasma membrane	hs|19q13.12	ENST00000246532	79713	NM_024660	IGFLR1	IGF-like family receptor 1	chr19:36230233-36230174	protein binding, receptor activity	NM_024660	N/A	NM_024660	THC2529757	Hs.352548	1	-7.81452	7.50799e-07	0.000227861	-2.41889	0.187	-0.890162
Integra	Day 28	IGF-like family receptor 1	integral to membrane, plasma membrane	hs|19q13.12	ENST00000246532	79713	NM_024660	IGFLR1	IGF-like family receptor 1	chr19:36230233-36230174	protein binding, receptor activity	NM_024660	N/A	NM_024660	THC2529757	Hs.352548	1	-7.44957	1.38066e-06	0.000287967	-2.16509	0.222968	-0.881029
Integra	Day 7	IKAROS family zinc finger 3 (Aiolos)	cytoplasm, intracellular, nucleus	hs|17q12	ENST00000293068	22806	NM_012481	IKZF3	IKAROS family zinc finger 3 (Aiolos)	chr17:37921970-37921911	DNA binding, metal ion binding, protein binding, protein heterodimerization activity, sequence-specific DNA binding transcription factor activity, zinc ion binding	NM_012481	B cell activation, mesoderm development, regulation of transcription from RNA polymerase II promoter	NM_012481	NP1241561	Hs.444388	1	5.86369	2.39951e-05	0.00266114	4.0478	16.539	0.826094
Integra	Day 21	immunoglobulin J polypeptide, linker protein for immunoglobulin alpha and mu polypeptides	extracellular region	hs|4q13.3	ENST00000254801	3512	NM_144646	IGJ	immunoglobulin J polypeptide, linker protein for immunoglobulin alpha and mu polypeptides	chr4:71521933-71521874	antigen binding	NM_144646	immune response	NM_144646	THC2469801	Hs.643431	1	-7.31084	1.74843e-06	0.000388664	-1.74626	0.298074	-0.877276
NHSBT	Day 21	immunoglobulin J polypeptide, linker protein for immunoglobulin alpha and mu polypeptides	extracellular region	hs|4q13.3	ENST00000254801	3512	NM_144646	IGJ	immunoglobulin J polypeptide, linker protein for immunoglobulin alpha and mu polypeptides	chr4:71521933-71521874	antigen binding	NM_144646	immune response	NM_144646	THC2469801	Hs.643431	1	-6.62585	5.82885e-06	0.0013677	-1.45622	0.364446	-0.856094
NHSBT	Day 21	immunoglobulin lambda-like polypeptide 1	extracellular region, membrane	hs|22q11.23	ENST00000330377	3543	NM_020070	IGLL1	immunoglobulin lambda-like polypeptide 1	chr22:23915710-23915651	N/A	NM_020070	immune response	NM_020070	THC2471192	Hs.348935	1	-5.80513	2.68383e-05	0.00330157	-2.5749	0.167833	-0.823447
NHSBT	Day 28	immunoglobulin lambda-like polypeptide 5	extracellular region	hs|22q11.22	ENST00000390321	100423062	NM_001178126	IGLL5	immunoglobulin lambda-like polypeptide 5	chr22:23237630-23237689	N/A	NM_001178126	N/A	NM_001178126	NP492959	Hs.449585	1	-6.99107	3.04318e-06	0.000593122	-2.01362	0.24765	-0.86797
Control	Day 7	immunoglobulin-like and fibronectin type III domain containing 1	Z disc, cytoplasm, nucleus	hs|1q32.1	ENST00000437879	91156	NM_001164586	IGFN1	immunoglobulin-like and fibronectin type III domain containing 1	chr1:201197610-201197669	N/A	NM_001164586	biological_process	NM_001164586	THC2611711	Hs.519024	1	5.81035	2.6571e-05	0.00349616	1.3803	2.60323	0.823685
Control	Day 14	immunoglobulin-like and fibronectin type III domain containing 1	Z disc, cytoplasm, nucleus	hs|1q32.1	ENST00000437879	91156	NM_001164586	IGFN1	immunoglobulin-like and fibronectin type III domain containing 1	chr1:201197610-201197669	N/A	NM_001164586	biological_process	NM_001164586	THC2611711	Hs.519024	1	5.57742	4.16613e-05	0.00516264	1.71968	3.29364	0.812621
Control	Day 21	immunoglobulin-like and fibronectin type III domain containing 1	Z disc, cytoplasm, nucleus	hs|1q32.1	ENST00000437879	91156	NM_001164586	IGFN1	immunoglobulin-like and fibronectin type III domain containing 1	chr1:201197610-201197669	N/A	NM_001164586	biological_process	NM_001164586	THC2611711	Hs.519024	1	7.72183	8.74988e-07	0.00024914	2.45149	5.46979	0.887938
Integra	Day 7	immunoglobulin-like and fibronectin type III domain containing 1	Z disc, cytoplasm, nucleus	hs|1q32.1	ENST00000437879	91156	NM_001164586	IGFN1	immunoglobulin-like and fibronectin type III domain containing 1	chr1:201197610-201197669	N/A	NM_001164586	biological_process	NM_001164586	THC2611711	Hs.519024	1	7.65978	9.70008e-07	0.00031718	2.12303	4.35607	0.886414
Integra	Day 21	immunoglobulin-like and fibronectin type III domain containing 1	Z disc, cytoplasm, nucleus	hs|1q32.1	ENST00000437879	91156	NM_001164586	IGFN1	immunoglobulin-like and fibronectin type III domain containing 1	chr1:201197610-201197669	N/A	NM_001164586	biological_process	NM_001164586	THC2611711	Hs.519024	1	7.43396	1.41764e-06	0.000339166	2.55972	5.89594	0.880615
NHSBT	Day 7	immunoglobulin-like and fibronectin type III domain containing 1	Z disc, cytoplasm, nucleus	hs|1q32.1	ENST00000437879	91156	NM_001164586	IGFN1	immunoglobulin-like and fibronectin type III domain containing 1	chr1:201197610-201197669	N/A	NM_001164586	biological_process	NM_001164586	THC2611711	Hs.519024	1	6.5276	6.9641e-06	0.00123846	1.85709	3.62276	0.852647
NHSBT	Day 14	immunoglobulin-like and fibronectin type III domain containing 1	Z disc, cytoplasm, nucleus	hs|1q32.1	ENST00000437879	91156	NM_001164586	IGFN1	immunoglobulin-like and fibronectin type III domain containing 1	chr1:201197610-201197669	N/A	NM_001164586	biological_process	NM_001164586	THC2611711	Hs.519024	1	6.08417	1.58057e-05	0.00284071	1.52502	2.87791	0.83559
NHSBT	Day 21	immunoglobulin-like and fibronectin type III domain containing 1	Z disc, cytoplasm, nucleus	hs|1q32.1	ENST00000437879	91156	NM_001164586	IGFN1	immunoglobulin-like and fibronectin type III domain containing 1	chr1:201197610-201197669	N/A	NM_001164586	biological_process	NM_001164586	THC2611711	Hs.519024	1	6.31989	1.01892e-05	0.00183867	2.22451	4.67353	0.844976
Integra	Day 21	indoleamine 2,3-dioxygenase 1	cytosol	hs|8p11.21	ENST00000523779	3620	NM_002164	IDO1	indoleamine 2,3-dioxygenase 1	chr8:39785529-39785588	electron carrier activity, heme binding, indoleamine 2;3-dioxygenase activity, metal ion binding, oxidoreductase activity, tryptophan 2;3-dioxygenase activity	NM_002164	cellular nitrogen compound metabolic process, female pregnancy, tryptophan catabolic process	NM_002164	THC2489025	Hs.840	1	-7.08448	2.58466e-06	0.00051344	-2.7656	0.147052	-0.870788
Control	Day 21	inhibin, beta A	activin A complex, extracellular region, inhibin A complex	hs|7p14.1	ENST00000442711	3624	NM_002192	INHBA	inhibin, beta A	chr7:41729305-41729246	cytokine activity, follistatin binding, growth factor activity, hormone activity, identical protein binding, protein binding, protein heterodimerization activity, signal transducer activity	NM_002192	G1/S transition of mitotic cell cycle, cell cycle arrest, cell differentiation, cell surface receptor linked signaling pathway, cell-cell signaling, cellular response to cholesterol, cellular response to follicle-stimulating hormone stimulus, defense response, erythrocyte differentiation, eyelid development in camera-type eye, growth, hair follicle development, hemoglobin biosynthetic process, he…	NM_002192	THC2641176	Hs.583348	1	-6.42737	8.3618e-06	0.00104446	-2.5763	0.16767	-0.849012
Control	Day 28	inhibin, beta A	activin A complex, extracellular region, inhibin A complex	hs|7p14.1	ENST00000442711	3624	NM_002192	INHBA	inhibin, beta A	chr7:41729305-41729246	cytokine activity, follistatin binding, growth factor activity, hormone activity, identical protein binding, protein binding, protein heterodimerization activity, signal transducer activity	NM_002192	G1/S transition of mitotic cell cycle, cell cycle arrest, cell differentiation, cell surface receptor linked signaling pathway, cell-cell signaling, cellular response to cholesterol, cellular response to follicle-stimulating hormone stimulus, defense response, erythrocyte differentiation, eyelid development in camera-type eye, growth, hair follicle development, hemoglobin biosynthetic process, he…	NM_002192	THC2641176	Hs.583348	1	-4.68464	0.000248555	0.0318859	-1.8144	0.284322	-0.760491
Integra	Day 7	inhibin, beta A	activin A complex, extracellular region, inhibin A complex	hs|7p14.1	ENST00000442711	3624	NM_002192	INHBA	inhibin, beta A	chr7:41729305-41729246	cytokine activity, follistatin binding, growth factor activity, hormone activity, identical protein binding, protein binding, protein heterodimerization activity, signal transducer activity	NM_002192	G1/S transition of mitotic cell cycle, cell cycle arrest, cell differentiation, cell surface receptor linked signaling pathway, cell-cell signaling, cellular response to cholesterol, cellular response to follicle-stimulating hormone stimulus, defense response, erythrocyte differentiation, eyelid development in camera-type eye, growth, hair follicle development, hemoglobin biosynthetic process, he…	NM_002192	THC2641176	Hs.583348	1	-6.92442	3.42173e-06	0.000734846	-3.02737	0.122651	-0.865907
Integra	Day 21	inhibin, beta A	activin A complex, extracellular region, inhibin A complex	hs|7p14.1	ENST00000442711	3624	NM_002192	INHBA	inhibin, beta A	chr7:41729305-41729246	cytokine activity, follistatin binding, growth factor activity, hormone activity, identical protein binding, protein binding, protein heterodimerization activity, signal transducer activity	NM_002192	G1/S transition of mitotic cell cycle, cell cycle arrest, cell differentiation, cell surface receptor linked signaling pathway, cell-cell signaling, cellular response to cholesterol, cellular response to follicle-stimulating hormone stimulus, defense response, erythrocyte differentiation, eyelid development in camera-type eye, growth, hair follicle development, hemoglobin biosynthetic process, he…	NM_002192	THC2641176	Hs.583348	1	-6.7987	4.27577e-06	0.000683624	-2.5063	0.176006	-0.861892
Integra	Day 28	inhibin, beta A	activin A complex, extracellular region, inhibin A complex	hs|7p14.1	ENST00000442711	3624	NM_002192	INHBA	inhibin, beta A	chr7:41729305-41729246	cytokine activity, follistatin binding, growth factor activity, hormone activity, identical protein binding, protein binding, protein heterodimerization activity, signal transducer activity	NM_002192	G1/S transition of mitotic cell cycle, cell cycle arrest, cell differentiation, cell surface receptor linked signaling pathway, cell-cell signaling, cellular response to cholesterol, cellular response to follicle-stimulating hormone stimulus, defense response, erythrocyte differentiation, eyelid development in camera-type eye, growth, hair follicle development, hemoglobin biosynthetic process, he…	NM_002192	THC2641176	Hs.583348	1	-8.0121	5.43774e-07	0.000145821	-2.7176	0.152027	-0.894697
Control	Day 21	inositol hexakisphosphate kinase 3	cytoplasm, nucleus	hs|6p21.31	ENST00000293756	117283	NM_054111	IP6K3	inositol hexakisphosphate kinase 3	chr6:33689810-33689751	ATP binding, inositol hexakisphosphate 5-kinase activity, inositol hexakisphosphate 6-kinase activity, inositol trisphosphate 3-kinase activity, kinase activity, nucleotide binding, transferase activity	NM_054111	inositol phosphate biosynthetic process, phosphatidylinositol metabolic process, protein phosphorylation	NM_054111	THC2472320	Hs.17253	1	7.25741	1.91623e-06	0.000402988	2.45268	5.47431	0.875786
Control	Day 28	inositol hexakisphosphate kinase 3	cytoplasm, nucleus	hs|6p21.31	ENST00000293756	117283	NM_054111	IP6K3	inositol hexakisphosphate kinase 3	chr6:33689810-33689751	ATP binding, inositol hexakisphosphate 5-kinase activity, inositol hexakisphosphate 6-kinase activity, inositol trisphosphate 3-kinase activity, kinase activity, nucleotide binding, transferase activity	NM_054111	inositol phosphate biosynthetic process, phosphatidylinositol metabolic process, protein phosphorylation	NM_054111	THC2472320	Hs.17253	1	5.47099	5.12866e-05	0.0132662	1.77763	3.42862	0.807253
Integra	Day 7	inositol hexakisphosphate kinase 3	cytoplasm, nucleus	hs|6p21.31	ENST00000293756	117283	NM_054111	IP6K3	inositol hexakisphosphate kinase 3	chr6:33689810-33689751	ATP binding, inositol hexakisphosphate 5-kinase activity, inositol hexakisphosphate 6-kinase activity, inositol trisphosphate 3-kinase activity, kinase activity, nucleotide binding, transferase activity	NM_054111	inositol phosphate biosynthetic process, phosphatidylinositol metabolic process, protein phosphorylation	NM_054111	THC2472320	Hs.17253	1	6.05357	1.67419e-05	0.00212133	1.95732	3.8834	0.834315
Integra	Day 21	inositol hexakisphosphate kinase 3	cytoplasm, nucleus	hs|6p21.31	ENST00000293756	117283	NM_054111	IP6K3	inositol hexakisphosphate kinase 3	chr6:33689810-33689751	ATP binding, inositol hexakisphosphate 5-kinase activity, inositol hexakisphosphate 6-kinase activity, inositol trisphosphate 3-kinase activity, kinase activity, nucleotide binding, transferase activity	NM_054111	inositol phosphate biosynthetic process, phosphatidylinositol metabolic process, protein phosphorylation	NM_054111	THC2472320	Hs.17253	1	6.85522	3.86717e-06	0.000642623	2.33655	5.05093	0.863717
NHSBT	Day 7	inositol hexakisphosphate kinase 3	cytoplasm, nucleus	hs|6p21.31	ENST00000293756	117283	NM_054111	IP6K3	inositol hexakisphosphate kinase 3	chr6:33689810-33689751	ATP binding, inositol hexakisphosphate 5-kinase activity, inositol hexakisphosphate 6-kinase activity, inositol trisphosphate 3-kinase activity, kinase activity, nucleotide binding, transferase activity	NM_054111	inositol phosphate biosynthetic process, phosphatidylinositol metabolic process, protein phosphorylation	NM_054111	THC2472320	Hs.17253	1	6.1474	1.40392e-05	0.00201571	1.80699	3.49912	0.838183
NHSBT	Day 21	inositol hexakisphosphate kinase 3	cytoplasm, nucleus	hs|6p21.31	ENST00000293756	117283	NM_054111	IP6K3	inositol hexakisphosphate kinase 3	chr6:33689810-33689751	ATP binding, inositol hexakisphosphate 5-kinase activity, inositol hexakisphosphate 6-kinase activity, inositol trisphosphate 3-kinase activity, kinase activity, nucleotide binding, transferase activity	NM_054111	inositol phosphate biosynthetic process, phosphatidylinositol metabolic process, protein phosphorylation	NM_054111	THC2472320	Hs.17253	1	7.41468	1.46478e-06	0.000575892	2.35742	5.12454	0.8801
Integra	Day 28	insulin-like growth factor 1 (somatomedin C)	extracellular region, extracellular space, insulin-like growth factor binding protein complex, platelet alpha granule lumen	hs|12q23.2	ENST00000481539	3479	NM_000618	IGF1	insulin-like growth factor 1 (somatomedin C)	chr12:102796325-102796266	growth factor activity, hormone activity, insulin receptor binding, insulin-like growth factor receptor binding, integrin binding, protein binding	NM_000618	DNA replication, Ras protein signal transduction, blood coagulation, blood vessel remodeling, bone mineralization involved in bone maturation, branching morphogenesis of a tube, cellular component movement, exocrine pancreas development, glial cell differentiation, glycolate metabolic process, lung alveolus development, mammary gland development, muscle hypertrophy, muscle organ development, myob…	NM_000618	THC2640819	Hs.160562	1	-6.82631	4.07079e-06	0.000623199	-2.13757	0.227263	-0.862788
Control	Day 28	insulin-like growth factor 2 (somatomedin A)	extracellular region, extracellular space	hs|11p15.5	ENST00000381319	3481	NM_000612	IGF2	insulin-like growth factor 2 (somatomedin A)	chr11:2150453-2150394	growth factor activity, hormone activity, insulin receptor binding, insulin-like growth factor receptor binding, protein binding, protein serine/threonine kinase activator activity, receptor activator activity	NM_000612	carbohydrate metabolic process, glucose metabolic process, insulin receptor signaling pathway, multicellular organismal development, ossification, positive regulation of MAPKKK cascade, positive regulation of activated T cell proliferation, positive regulation of catalytic activity, positive regulation of cell division, positive regulation of cell proliferation, positive regulation of glycogen (s…	NM_000612	THC2465311	Hs.272259	1	-4.65397	0.000264697	0.0327598	-1.64817	0.319045	-0.75838
Integra	Day 21	insulin-like growth factor 2 antisense (non-protein coding)	N/A	hs|11p15.5	ENST00000445504	51214	NR_028044	IGF2-AS	insulin-like growth factor 2 antisense (non-protein coding)	chr11:2169765-2169824	N/A	NR_028044	N/A	NR_028044	THC2478168	Hs.716962	1	-6.39214	8.91998e-06	0.00109731	-1.52393	0.347738	-0.847705
Control	Day 28	insulin-like growth factor binding protein 4	extracellular region, extracellular space	hs|17q21.2	ENST00000269593	3487	NM_001552	IGFBP4	insulin-like growth factor binding protein 4	chr17:38613308-38613367	insulin-like growth factor binding	NM_001552	DNA metabolic process, cell proliferation, inflammatory response, regulation of cell growth, signal transduction, skeletal system development	NM_001552	THC2541786	Hs.462998	1	-4.57214	0.000313235	0.0352793	-1.72166	0.3032	-0.752627
Integra	Day 21	integrin beta 1 binding protein 1	cytoplasm, cytosol, lamellipodium, membrane, ruffle	hs|2p25.1	ENST00000494563	9270	NM_022334	ITGB1BP1	integrin beta 1 binding protein 1	chr2:9552414-9548292	protein binding	NM_022334	cell migration, cell-matrix adhesion, intracellular protein kinase cascade	NM_022334	THC2522735	Hs.467662	1	-6.26239	1.13331e-05	0.00129077	-1.20606	0.43345	-0.842756
NHSBT	Day 28	integrin beta 1 binding protein 1	cytoplasm, cytosol, lamellipodium, membrane, ruffle	hs|2p25.1	ENST00000494563	9270	NM_022334	ITGB1BP1	integrin beta 1 binding protein 1	chr2:9552414-9548292	protein binding	NM_022334	cell migration, cell-matrix adhesion, intracellular protein kinase cascade	NM_022334	THC2522735	Hs.467662	1	-6.33653	9.8811e-06	0.00130758	-1.39446	0.380386	-0.845611
Control	Day 28	integrin, alpha V (vitronectin receptor, alpha polypeptide, antigen CD51)	cell surface, external side of plasma membrane, integral to plasma membrane, integrin complex, membrane, plasma membrane	hs|2q32.1	ENST00000374907	3685	NM_002210	ITGAV	integrin, alpha V (vitronectin receptor, alpha polypeptide, antigen CD51)	chr2:187545295-187545354	insulin-like growth factor I binding, opsonin binding, protein binding, receptor activity, transforming growth factor beta binding	NM_002210	ERK1 and ERK2 cascade, angiogenesis, axon guidance, blood coagulation, blood vessel development, cell adhesion, cell-matrix adhesion, entry of bacterium into host cell, entry of symbiont into host cell by promotion of host phagocytosis, entry of virus into host cell, integrin-mediated signaling pathway, interspecies interaction between organisms, leukocyte migration, negative regulation of apopto…	NM_002210	THC2544883	Hs.436873	1	-4.69168	0.000244991	0.0317683	-2.03602	0.243835	-0.760972
[truncated: 973 more rows]

## Sheet: Control
Type	Time period	Probes	Cellular Component	Cytoband	Description	EnsemblID	EntrezGeneID	GenbankAccession	Gene Symbol	GeneName	GenomicCoordinates	Molecular Function	PrimaryAccession	Biological Process	RefSeqAccession	TIGRID	UniGeneID	Num. matches	t-Statistic	p-value	q-value	Difference	Fold change	R-statistic	AAD15 d0 8755	AAD11 d0 8755	AAD14 d0 8755	AAD25 d7 C 8784	AAD18 d7 C 8786	AAD19 d0 8754	AAD16 d0 8755	AAD24 d0 8754	AAD17 d0 8755	AAD13 d0 8755	AAD18 d0 REPEAT 9123	AAD23 d0 8754	AAD15 d7 C 8807	AAD21 d0 8754	AAD12 d0 8755	AAD22 d0 8754	AAD25 d0 8754	AAD20 d0 8754
[truncated: 533 more rows]

[truncated: 2 more sheets: Integra, NHSBT]
